# Supplementary material for: MAPPER: a search engine for the computational identification of putative transcription factor binding sites in multiple genomes
Source: BMC Bioinformatics. 2005 Mar 30;6:79. doi: 10.1186/1471-2105-6-79 (PMC1131891; doi:10.1186/1471-2105-6-79)
Supplement: Additional File 2 — Excel file containing detailed results of the small-scale evaluation. [file 1471-2105-6-79-S2.xls]

## Sheet: General information
GENERAL INFORMATION REGARDING THE DATASETS AND THE FORMAT OF THE RESULTS
This file contains the complete results for the small-scale evaluation performed on 89 experimentally characterized sites for six transcription factors: E2F, ER, GR, HNF-1, HNF-3 and HNF-4.
The datasets containing these sites located in the center of a 50bp nucleotide sequence containing flanking regions from the corresponding genes can be downloaded from the Supplementary Material at http://mapper.chip.org/mapper-pages/suppl/index.html. Please see the "Small scale evaluation" part of the Methods section of the paper for details regarding the way in which the dataset was generated, …
The references for these datasets are as follows:
E2F and ER: Frith et al., 2004, Nucleid Acids Res., 32:189-200
GR: Frech et al., 1997, Comput. Appl. Biosci. 13:89-97
HNF-1, HNF-3 and HNF-4: Krivan and Wasserman, 2001, Genome Res., 11:1559-66
The results provide information grouped in three categories that pertain to:
* the predicted method used including the identifier of the model/matrix and its consensus site. For HMMER the symbols ->* and *<- mark the start and the end of the consensus.
* the experimentally determined binding sites including the sequence identifier in the dataset of 89 sites, the gene identifier, name, and position of the subsequence of 50bp/binding sites in the gene, the location (range) of the binding site in the 50bp sequence and the nucleotide sequence of the site. Please note that the subsequence positions are the ones in the original annotations in the ref…
* the sites retrieved by each method including the identifier of the sequence in which the hit was found, the nucleotide sequence of the hit, the position of the hit in the sequence, the strand, the score and weather or not the hit is a true or a false positive. Please note that the portion of the hit sequence contained in the range in which the true binding site is located is capitalized. A hit …
The parameters and cutoff values used for each program were as follows:
* the hmmpfam function of HMMER was used with default parameters and employed a cutoff of 10 for the E-value.
* Match was used with a value of 0.7 for both the matrix and the core similarity thresholds.
* Patser was used with the default parameters (pseudo-counts: 1, lower threshold estimation: from weight score equal to 0, upper threshold: none, alphabet: a:t 0.3; c:g 0.2).
* LMM was used with a window of 15bp and default values for the other parameters. The cutoffs computed for each matrix were as follows: for E2F: max score 602, length 8, TRANSFAC cutoffs: FN=547.82, SUM=583.94, FP=602; for ER: max score 601, length 19, TRANSFAC cutoffs: FN=474.79, SUM=552.92, FP=576.96; for GR: max score 599, length 19, TRANSFAC cutoffs: FN=485.19, SUM=545.09, FP=581.03; for HNF-…
* ScanACE was used with the default parameters and the multiple sequence alignment used to build the matrix was supplied as a motif. The cutoff parameters computed by the program for each motif were as follows: 13.33 for E2F, 9.87 for ER, 7.98 for GR, 11.04 for HNF-1, 10.91 for HNF-3 and 13.21 for HNF-4.

## Sheet: E2F
TRANSCRIPTION FACTOR: E2F
Prediction method	Experimentally validated binding sites in dataset						Predicted sites reported by the method
	Seq ID	Gene ID	Subsequence	Gene name	Range	Site	Seq ID	Hit sequence	Position	Strand	Score	TP	FP
HMMER	E2F-01	GI:59074	62407-62456	Epstein-Barr virus EBNA1	20-31	AGGCGCGGGATA	E2F-01	aaAGGCGC	18-25	+	-5.7		Y
Model ID: M00050							E2F-01	GCGGGATA	24-31	-	0.7	Y
Equiv. to: V$E2F_02	E2F-02	GI:189681	1819-1868	human PCNA p120	20-31	TTTCGCGCCAAA	E2F-02	gcgcgaac	6-13	-	1.2		Y
Consensus:							E2F-02	GCGCCAAA	24-31	-	5.4	Y
*->tttggcgc<-*	E2F-03	GI:297153	699-748	mouse B-myb	20-31	CTTGGCGGGAGA	E2F-03	GCGGGAGA	24-31	-	0.7	Y
	E2F-04	GI:58484	193-242	human adenovirus 5 E1A	20-31	TTTCGCGCGGTT	E2F-04	gtgacaat	12-19	-	-5		Y
							E2F-04	TTTCGCGC	20-27	+	4.9	Y
							E2F-04	ttaggcgg	32-39	+	0.1		Y
	E2F-05	GI:58484	256-305	human adenovirus 5 E1A	20-31	TTTCGCGGGAAA	E2F-05	GCGGGAAA	24-31	-	4.4	Y
	E2F-06	GI:292420	1854-1903	human RB1	20-31	TTTCCCGCGGTT	E2F-06	gggcggaa	5-12	-	-2.5		Y
							E2F-06	TTTCCCGC	20-27	+	4.4	Y
	E2F-07	GI:306492	865-914	human cycA	20-31	AGTCGCGGGATA	E2F-07	GCGGGATA	24-31	-	0.7	Y
	E2F-08	GI:1066729	1161-1210	human cycE	20-31	TTCCGCGCGCAG	E2F-08	TTCCGCGC	20-27	+	1.2	Y
							E2F-08	tgtcccgc	42-49	+	0.7		Y
	E2F-09	GI:712816	1340-1389	human e2f-1	20-31	TTTCGCGGCAAA	E2F-09	GCGGCAAA	24-31	-	4.9	Y
							E2F-09	tttggcgc	37-44	+	5.4		Y
							E2F-09	gcgcgtaa	41-48	-	1.2		Y
	E2F-10	GI:35566	1003-1052	human DNA pol alpha	20-30	CAGGCGCCAAA	E2F-10	tttcccta	1-8	+	-2.7		Y
							E2F-10	GCGCCAAA	23-30	-	5.4	Y
							E2F-10	gcgggaag	40-47	-	0.7		Y
	E2F-11	GI:4995301	675-724	human cdc25A	20-31	TTTGGCGCCAAC	E2F-11	TTTGGCGC	20-27	+	5.4	Y
	E2F-12	GI:199965	1459-1508	mouse N-myc	20-31	TTTGGCGCGAAA	E2F-12	TTTGGCGC	20-27	+	5.4	Y
							E2F-12	tttggcgc	35-42	+	5.4		Y
	E2F-13	GI:30776	309-358	human dhfr	20-31	TTTCGCGCCAAA	E2F-13	GCGCCAAA	24-31	-	5.4	Y
	E2F-14	GI:31978	987-1036	human H2A.1	20-31	TTTCGCGCCCAG	E2F-14	TTTCGCGC	20-27	+	4.9	Y
	E2F-15	GI:1042083	250-299	human p107	20-31	TTTCGCGCGCTT	E2F-15	gctgcaga	11-18	-	-2.5		Y
							E2F-15	TTTCGCGC	20-27	+	4.9	Y
							E2F-15	TTtggcgc	30-37	+	5.4		Y
	E2F-16	GI:191326	1108-1157	syrian hamster cad	20-31	TTCGGCGCGCGG	E2F-16	gcgagcca	1-8	-	-5.5		Y
							E2F-16	TTCGGCGC	20-27	+	1.7	Y
	E2F-17	GI:511922	619-668	human cdc2	20-31	TTTCGCGCTCTA	E2F-17	TTTCGCGC	20-27	+	4.9	Y
							E2F-17	ccgggaag	37-44	-	-0.9		Y
	E2F-18	GI:511922	717-766	human cdc2	20-31	TTTAGCGCGGTG	E2F-18	TTTAGCGC	20-27	+	2.4	Y
							E2F-18	gtttgaaa	33-40	-	-5.5		Y
	E2F-19	GI:219932	2400-2449	human c-myc	20-31	CTTGGCGGGAAA	E2F-19	GCGGGAAA	24-31	-	4.4	Y
	E2F-20	GI:3298343	4476-4525	human cdc6	20-31	TTTGGCGGGAGG	E2F-20	TTTGGCGG	20-27	+	3.8	Y
							E2F-20	Gtgggaac	31-38	-	-3		Y
	E2F-21	GI:20428805	95218-95267	human orc1	20-31	CTTCGCGCCAAT	E2F-21	GCGCCAAT	24-31	-	1.7	Y
	E2F-22	GI:1296802	1120-1169	human UDG	20-31	TTTGCCGCGAAA	E2F-22	TTTGCCGC	20-27	+	4.9	Y
	E2F-23	GI:483600	2855-2904	human cycD1	20-31	TTTGGCGCCCGC	E2F-23	TTTGGCGC	20-27	+	5.4	Y
							E2F-23	GCgccccc	30-37	-	-5.7		Y
	E2F-24	GI:37196	4152-4201	human tk	20-31	TCTCCCGCCAGG	E2F-24	gcggccaa	11-18	-	1.2		Y
							E2F-24	TCTCCCGC	20-27	+	0.7	Y
	E2F-25	GI:51458	942-991	mouse htf9a/RanBP-1	20-31	CTTCCCGCCAAA	E2F-25	CCGCCAAA	24-31	-	3.8	Y
	E2F-26	GI:209811	27129-27178	adenovirus type 2 EIIaE1	20-31	TTAAGCGCGAAA	E2F-26	-ttcgcgc	1-7	+	-1.2		Y
							E2F-26	GCGCGAAA	24-31	-	4.9	Y
	E2F-27	GI:984037	8-57	mouse H2A.X	20-31	TTTCGCGCGCTC	E2F-27	gcgccgta	3-10	-	-2		Y
							E2F-27	TTTCGCGC	20-27	+	4.9	Y
											Average score	3.78519	-0.995238
											Std. score	1.77693	3.58824
Prediction method	Experimentally validated binding sites in dataset						Predicted sites reported by the method
	Seq ID	Gene ID	Subsequence	Gene name	Range	Site	Seq ID	Hit sequence	Position	Strand	Score	TP	FP
HMMER	E2F-01	GI:59074	62407-62456	Epstein-Barr virus EBNA1	20-31	AGGCGCGGGATA	E2F-01	aaAGGCGCGGG	18-28	-	1	Y
Model ID: T05206	E2F-02	GI:189681	1819-1868	human PCNA p120	20-31	TTTCGCGCCAAA	E2F-02	TTCGCGCCAAA	21-31	+	9.7	Y
Consensus:	E2F-03	GI:297153	699-748	mouse B-myb	20-31	CTTGGCGGGAGA	E2F-03	TTGGCGGGAGA	21-31	+	3.4	Y
*->ttcgCGccaaa<-*	E2F-04	GI:58484	193-242	human adenovirus 5 E1A	20-31	TTTCGCGCGGTT	E2F-04	TTCGCGCGGTT	21-31	+	6.4	Y
	E2F-05	GI:58484	256-305	human adenovirus 5 E1A	20-31	TTTCGCGGGAAA	E2F-05	TTTCGCGGGAA	20-30	-	8.3	Y
	E2F-06	GI:292420	1854-1903	human RB1	20-31	TTTCCCGCGGTT	E2F-06	TTCCCGCGGTT	21-31	+	5	Y
	E2F-07	GI:306492	865-914	human cycA	20-31	AGTCGCGGGATA	E2F-07	GTCGCGGGATA	21-31	+	0.7	Y
	E2F-08	GI:1066729	1161-1210	human cycE	20-31	TTCCGCGCGCAG	E2F-08	TTCCGCGCGCA	20-30	-	2.2	Y
	E2F-09	GI:712816	1340-1389	human e2f-1	20-31	TTTCGCGGCAAA	E2F-09	TTTCGCGGCAA	20-30	-	7.4	Y
							E2F-09	tttggcgcgta	37-47	-	4.5		Y
							E2F-09	ttggcgcgtaa	38-48	+	6.5		Y
	E2F-10	GI:35566	1003-1052	human DNA pol alpha	20-30	CAGGCGCCAAA	E2F-10	aCAGGCGCCAA	19-29	-	4	Y
							E2F-10	gtccgcgggaa	36-46	-	1.4		Y
	E2F-11	GI:4995301	675-724	human cdc25A	20-31	TTTGGCGCCAAC	E2F-11	TTTGGCGCCAA	20-30	-	8.8	Y
	E2F-12	GI:199965	1459-1508	mouse N-myc	20-31	TTTGGCGCGAAA	E2F-12	TTTGGCGCGAA	20-30	-	9.7	Y
	E2F-13	GI:30776	309-358	human dhfr	20-31	TTTCGCGCCAAA	E2F-13	TTCGCGCCAAA	21-31	+	9.7	Y
	E2F-14	GI:31978	987-1036	human H2A.1	20-31	TTTCGCGCCCAG	E2F-14	TTTCGCGCCCA	20-30	-	3.5	Y
	E2F-15	GI:1042083	250-299	human p107	20-31	TTTCGCGCGCTT	E2F-15	TTCGCGCGCTT	21-31	+	6.9	Y
	E2F-16	GI:191326	1108-1157	syrian hamster cad	20-31	TTCGGCGCGCGG	E2F-16	TTCGGCGCGCG	20-30	-	-0.4	Y
	E2F-17	GI:511922	619-668	human cdc2	20-31	TTTCGCGCTCTA	E2F-17	TTCGCGCTCTA	21-31	+	2.9	Y
	E2F-18	GI:511922	717-766	human cdc2	20-31	TTTAGCGCGGTG	E2F-18	TTTAGCGCGGT	20-30	-	-0.6	Y
	E2F-19	GI:219932	2400-2449	human c-myc	20-31	CTTGGCGGGAAA	E2F-19	TTGGCGGGAAA	21-31	+	5.5	Y
	E2F-20	GI:3298343	4476-4525	human cdc6	20-31	TTTGGCGGGAGG	E2F-20	TTTGGCGGGAG	20-30	-	5.7	Y
	E2F-21	GI:20428805	95218-95267	human orc1	20-31	CTTCGCGCCAAT	E2F-21	TTCGCGCCAAT	21-31	+	9.2	Y
	E2F-22	GI:1296802	1120-1169	human UDG	20-31	TTTGCCGCGAAA	E2F-22	TTGCCGCGAAA	21-31	+	7.4	Y
	E2F-23	GI:483600	2855-2904	human cycD1	20-31	TTTGGCGCCCGC	E2F-23	TTTGGCGCCCG	20-30	-	0.9	Y
	E2F-24	GI:37196	4152-4201	human tk	20-31	TCTCCCGCCAGG	E2F-24	ctgcggccaaa	9-19	+	-0.7		Y
							E2F-24	TCTCCCGCCAG	20-30	-	0.8	Y
	E2F-25	GI:51458	942-991	mouse htf9a/RanBP-1	20-31	CTTCCCGCCAAA	E2F-25	TTCCCGCCAAA	21-31	+	8.3	Y
	E2F-26	GI:209811	27129-27178	adenovirus type 2 EIIaE1	20-31	TTAAGCGCGAAA	E2F-26	ttcgcgccctt	1-11	+	6.9		Y
							E2F-26	TTAAGCGCGAA	20-30	-	3.1	Y
	E2F-27	GI:984037	8-57	mouse H2A.X	20-31	TTTCGCGCGCTC	E2F-27	TTCGCGCGCTC	21-31	+	2.7	Y
											Average score	4.8963	3.72
											Std. score	3.3632	3.29272
Prediction method	Experimentally validated binding sites in dataset						Predicted sites reported by the method
	Seq ID	Gene ID	Subsequence	Gene name	Range	Site	Seq ID	Hit sequence	Position	Strand	Score	TP	FP
MATCH	E2F-01	GI:59074	62407-62456	Epstein-Barr virus EBNA1	20-31	AGGCGCGGGATA	E2F-01	GCGGGATA	24-31	-	0.778	Y
Matrix ID: V$E2F_02	E2F-02	GI:189681	1819-1868	human PCNA p120	20-31	TTTCGCGCCAAA	E2F-02	gcgcgaac	6-13	-	0.847		Y
Consensus:							E2F-02	TTTCGCGC	20-27	+	1	Y
TTTSGCGC	E2F-03	GI:297153	699-748	mouse B-myb	20-31	CTTGGCGGGAGA	E2F-03	GCGGGAGA	24-31	-	0.778	Y
	E2F-04	GI:58484	193-242	human adenovirus 5 E1A	20-31	TTTCGCGCGGTT	E2F-04	TTTCGCGC	20-27	+	1	Y
							E2F-04	ttaggcgg	32-39	+	0.746		Y
	E2F-05	GI:58484	256-305	human adenovirus 5 E1A	20-31	TTTCGCGGGAAA	E2F-05	tttggcca	11-18	+	0.736		Y
							E2F-05	GCGGGAAA	24-31	-	0.931	Y
	E2F-06	GI:292420	1854-1903	human RB1	20-31	TTTCCCGCGGTT	E2F-06	TTTCCCGC	20-27	+	0.931	Y
	E2F-07	GI:306492	865-914	human cycA	20-31	AGTCGCGGGATA	E2F-07	GCGGGATA	24-31	-	0.778	Y
	E2F-08	GI:1066729	1161-1210	human cycE	20-31	TTCCGCGCGCAG	E2F-08	TTCCGCGC	20-27	+	0.847	Y
							E2F-08	tgtcccgc	42-49	+	0.778		Y
	E2F-09	GI:712816	1340-1389	human e2f-1	20-31	TTTCGCGGCAAA	E2F-09	GCGGCAAA	24-31	-	0.931	Y
							E2F-09	tttggcgc	37-44	+	1		Y
							E2F-09	gcgtaaaa	43-50	-	0.876		Y
	E2F-10	GI:35566	1003-1052	human DNA pol alpha	20-30	CAGGCGCCAAA	E2F-10	GCGCCAAA	23-30	-	1	Y
							E2F-10	gcgggaag	40-47	-	0.778		Y
	E2F-11	GI:4995301	675-724	human cdc25A	20-31	TTTGGCGCCAAC	E2F-11	TTTGGCGC	20-27	+	1	Y
	E2F-12	GI:199965	1459-1508	mouse N-myc	20-31	TTTGGCGCGAAA	E2F-12	TTTGGCGC	20-27	+	1	Y
							E2F-12	tttggcgc	35-42	+	1		Y
	E2F-13	GI:30776	309-358	human dhfr	20-31	TTTCGCGCCAAA	E2F-13	TTTCGCGC	20-27	+	1	Y
	E2F-14	GI:31978	987-1036	human H2A.1	20-31	TTTCGCGCCCAG	E2F-14	TTTCGCGC	20-27	+	1	Y
	E2F-15	GI:1042083	250-299	human p107	20-31	TTTCGCGCGCTT	E2F-15	TTTCGCGC	20-27	+	1	Y
							E2F-15	TTtggcgc	30-37	+	1		Y
	E2F-16	GI:191326	1108-1157	syrian hamster cad	20-31	TTCGGCGCGCGG	E2F-16	TTCGGCGC	20-27	+	0.847	Y
	E2F-17	GI:511922	619-668	human cdc2	20-31	TTTCGCGCTCTA	E2F-17	TTTCGCGC	20-27	+	1	Y
	E2F-18	GI:511922	717-766	human cdc2	20-31	TTTAGCGCGGTG	E2F-18	TTTAGCGC	20-27	+	0.962	Y
	E2F-19	GI:219932	2400-2449	human c-myc	20-31	CTTGGCGGGAAA	E2F-19	GCGGGAAA	24-31	-	0.931	Y
	E2F-20	GI:3298343	4476-4525	human cdc6	20-31	TTTGGCGGGAGG	E2F-20	TTTGGCGG	20-27	+	0.899	Y
	E2F-21	GI:20428805	95218-95267	human orc1	20-31	CTTCGCGCCAAT	E2F-21	CTTCGCGC	20-27	+	0.847	Y
	E2F-22	GI:1296802	1120-1169	human UDG	20-31	TTTGCCGCGAAA	E2F-22	TTTGCCGC	20-27	+	0.931	Y
	E2F-23	GI:483600	2855-2904	human cycD1	20-31	TTTGGCGCCCGC	E2F-23	TTTGGCGC	20-27	+	1	Y
	E2F-24	GI:37196	4152-4201	human tk	20-31	TCTCCCGCCAGG	E2F-24	cggccaaa	12-19	-	0.746		Y
							E2F-24	TCTCCCGC	20-27	+	0.778	Y
	E2F-25	GI:51458	942-991	mouse htf9a/RanBP-1	20-31	CTTCCCGCCAAA	E2F-25	CCGCCAAA	24-31	-	0.899	Y
	E2F-26	GI:209811	27129-27178	adenovirus type 2 EIIaE1	20-31	TTAAGCGCGAAA	E2F-26	GCGCGAAA	24-31	-	1	Y
	E2F-27	GI:984037	8-57	mouse H2A.X	20-31	TTTCGCGCGCTC	E2F-27	TTTCGCGC	20-27	+	1	Y
											Average score	0.928444	0.8507
											Std. score	0.081987	0.112139
Prediction method	Experimentally validated binding sites in dataset						Predicted sites reported by the method
	Seq ID	Gene ID	Subsequence	Gene name	Range	Site	Seq ID	Hit sequence	Position	Strand	Score	TP	FP
PATSER	E2F-01	GI:59074	62407-62456	Epstein-Barr virus EBNA1	20-31	AGGCGCGGGATA	E2F-01	GCGGGATA	24-31	-	4.99	Y
Matrix ID: V$E2F_02							E2F-01	gcttgaaa	12-19	-	2.19		Y
Consensus:	E2F-02	GI:189681	1819-1868	human PCNA p120	20-31	TTTCGCGCCAAA	E2F-02	GCGCCAAA	24-31	-	10.23	Y
TTTSGCGC							E2F-02	ttTTTCGC	18-25	+	2.87		Y
							E2F-02	gcgcgaac	6-13	-	6.52		Y
	E2F-03	GI:297153	699-748	mouse B-myb	20-31	CTTGGCGGGAGA	E2F-03	GCGGGAGA	24-31	-	4.99	Y
							E2F-03	gcgccgac	9-16	-	2.81		Y
	E2F-04	GI:58484	193-242	human adenovirus 5 E1A	20-31	TTTCGCGCGGTT	E2F-04	ttaggcgg	32-39	+	4.29		Y
							E2F-04	TTTCGCGC	20-27	+	10.23	Y
	E2F-05	GI:58484	256-305	human adenovirus 5 E1A	20-31	TTTCGCGGGAAA	E2F-05	GCGGGAAA	24-31	-	8.7	Y
							E2F-05	tttggcca	11-18	+	2.1		Y
							E2F-05	ccgagtaa	1-8	-	0.36		Y
	E2F-06	GI:292420	1854-1903	human RB1	20-31	TTTCCCGCGGTT	E2F-06	TTggacgc	30-37	+	2.59		Y
							E2F-06	TTTCCCGC	20-27	+	8.7	Y
							E2F-06	gggcggaa	5-12	-	2.41		Y
	E2F-07	GI:306492	865-914	human cycA	20-31	AGTCGCGGGATA	E2F-07	GCGGGATA	24-31	-	4.99	Y
	E2F-08	GI:1066729	1161-1210	human cycE	20-31	TTCCGCGCGCAG	E2F-08	tgtcccgc	42-49	+	4.99		Y
							E2F-08	TTCCGCGC	20-27	+	6.52	Y
	E2F-09	GI:712816	1340-1389	human e2f-1	20-31	TTTCGCGGCAAA	E2F-09	gcgcgtaa	41-48	-	6.52		Y
							E2F-09	tttggcgc	37-44	+	10.23		Y
							E2F-09	GCGGCAAA	24-31	-	8.7	Y
							E2F-09	ctcggcgg	2-9	+	0.57		Y
	E2F-10	GI:35566	1003-1052	human DNA pol alpha	20-30	CAGGCGCCAAA	E2F-10	gcgggaag	40-47	-	4.99		Y
							E2F-10	gtccgcgg	36-43	+	0.57		Y
							E2F-10	GCGCCAAA	23-30	-	10.23	Y
							E2F-10	tttcccta	1-8	+	0.56		Y
	E2F-11	GI:4995301	675-724	human cdc25A	20-31	TTTGGCGCCAAC	E2F-11	TTTGGCGC	20-27	+	10.23	Y
							E2F-11	attggtgg	6-13	+	0.18		Y
	E2F-12	GI:199965	1459-1508	mouse N-myc	20-31	TTTGGCGCGAAA	E2F-12	tttggcgc	35-42	+	10.23		Y
							E2F-12	GCGCGAAA	24-31	-	10.23	Y
	E2F-13	GI:30776	309-358	human dhfr	20-31	TTTCGCGCCAAA	E2F-13	ttgaccgc	33-40	+	1.55		Y
							E2F-13	GCGCCAAA	24-31	-	10.23	Y
							E2F-13	cggccaca	11-18	-	0.18		Y
							E2F-13	gcggccac	10-17	-	1.27		Y
	E2F-14	GI:31978	987-1036	human H2A.1	20-31	TTTCGCGCCCAG	E2F-14	TTTCGCGC	20-27	+	10.23	Y
							E2F-14	ttTTTCGC	18-25	+	2.87		Y
	E2F-15	GI:1042083	250-299	human p107	20-31	TTTCGCGCGCTT	E2F-15	TTtggcgc	30-37	+	10.23		Y
							E2F-15	TTTCGCGC	20-27	+	10.23	Y
							E2F-15	gctgcaga	11-18	-	0.88		Y
							E2F-15	cgtcccgc	2-9	+	1.27		Y
	E2F-16	GI:191326	1108-1157	syrian hamster cad	20-31	TTCGGCGCGCGG	E2F-16	TTCGGCGC	20-27	+	6.52	Y
	E2F-17	GI:511922	619-668	human cdc2	20-31	TTTCGCGCTCTA	E2F-17	ccgggaag	37-44	-	2.75		Y
							E2F-17	TTTCGCGC	20-27	+	10.23	Y
	E2F-18	GI:511922	717-766	human cdc2	20-31	TTTAGCGCGGTG	E2F-18	TTTAGCGC	20-27	+	6.8	Y
	E2F-19	GI:219932	2400-2449	human c-myc	20-31	CTTGGCGGGAAA	E2F-19	GCGGGAAA	24-31	-	8.7	Y
	E2F-20	GI:3298343	4476-4525	human cdc6	20-31	TTTGGCGGGAGG	E2F-20	Gtgggaac	31-38	-	0.88		Y
							E2F-20	TTTGGCGG	20-27	+	8	Y
	E2F-21	GI:20428805	95218-95267	human orc1	20-31	CTTCGCGCCAAT	E2F-21	GCGCCAAT	24-31	-	6.52	Y
	E2F-22	GI:1296802	1120-1169	human UDG	20-31	TTTGCCGCGAAA	E2F-22	TTTGCCGC	20-27	+	8.7	Y
	E2F-23	GI:483600	2855-2904	human cycD1	20-31	TTTGGCGCCCGC	E2F-23	TTTGGCGC	20-27	+	10.23	Y
	E2F-24	GI:37196	4152-4201	human tk	20-31	TCTCCCGCCAGG	E2F-24	TCTCCCGC	20-27	+	4.99	Y
							E2F-24	cggccaaa	12-19	-	3.89		Y
							E2F-24	gcggccaa	11-18	-	4.99		Y
	E2F-25	GI:51458	942-991	mouse htf9a/RanBP-1	20-31	CTTCCCGCCAAA	E2F-25	gcggcgca	38-45	-	1.27		Y
							E2F-25	CCGCCAAA	24-31	-	8	Y
							E2F-25	tgtccggc	2-9	+	0.88		Y
	E2F-26	GI:209811	27129-27178	adenovirus type 2 EIIaE1	20-31	TTAAGCGCGAAA	E2F-26	tctccagc	41-48	+	0.88		Y
							E2F-26	GCGCGAAA	24-31	-	10.23	Y
	E2F-27	GI:984037	8-57	mouse H2A.X	20-31	TTTCGCGCGCTC	E2F-27	TTTCGCGC	20-27	+	10.23	Y
							E2F-27	gcgccgta	3-10	-	2.81		Y
											Average score	8.46593	3.07818
											Std. score	1.96621	2.8917
Prediction method	Experimentally validated binding sites in dataset						Predicted sites reported by the method
	Seq ID	Gene ID	Subsequence	Gene name	Range	Site	Seq ID	Hit sequence	Position	Strand	Score	TP	FP
LMM	E2F-01	GI:59074	62407-62456	Epstein-Barr virus EBNA1	20-31	AGGCGCGGGATA	E2F-01	not found
Matrix ID: V$E2F_02	E2F-02	GI:189681	1819-1868	human PCNA p120	20-31	TTTCGCGCCAAA	E2F-02	tTTGGCGC	20-27	-	602	Y
Consensus:	E2F-03	GI:297153	699-748	mouse B-myb	20-31	CTTGGCGGGAGA	E2F-03	not found
TTTSGCGC	E2F-04	GI:58484	193-242	human adenovirus 5 E1A	20-31	TTTCGCGCGGTT	E2F-04	TTTCGCGC	20-27	+	602	Y
	E2F-05	GI:58484	256-305	human adenovirus 5 E1A	20-31	TTTCGCGGGAAA	E2F-05	tTTCCCGC	20-27	-	560	Y
	E2F-06	GI:292420	1854-1903	human RB1	20-31	TTTCCCGCGGTT	E2F-06	TTTCCCGC	20-27	+	560	Y
	E2F-07	GI:306492	865-914	human cycA	20-31	AGTCGCGGGATA	E2F-07	not found
	E2F-08	GI:1066729	1161-1210	human cycE	20-31	TTCCGCGCGCAG	E2F-08	not found
	E2F-09	GI:712816	1340-1389	human e2f-1	20-31	TTTCGCGGCAAA	E2F-09	tttggcgc	37-44	+	602		Y
							E2F-09	tTTGCCGC	20-27	-	560	Y
	E2F-10	GI:35566	1003-1052	human DNA pol alpha	20-30	CAGGCGCCAAA	E2F-10	TTTGGCGC	21-28	-	602	Y
	E2F-11	GI:4995301	675-724	human cdc25A	20-31	TTTGGCGCCAAC	E2F-11	TTTGGCGC	20-27	+	602	Y
	E2F-12	GI:199965	1459-1508	mouse N-myc	20-31	TTTGGCGCGAAA	E2F-12	tttggcgc	35-42	+	602		Y
							E2F-12	tTTCGCGC	20-27	-	602	Y
	E2F-13	GI:30776	309-358	human dhfr	20-31	TTTCGCGCCAAA	E2F-13	tTTGGCGC	20-27	-	602	Y
	E2F-14	GI:31978	987-1036	human H2A.1	20-31	TTTCGCGCCCAG	E2F-14	TTTCGCGC	20-27	+	602	Y
	E2F-15	GI:1042083	250-299	human p107	20-31	TTTCGCGCGCTT	E2F-15	TTtggcgc	30-37	+	602		Y
							E2F-15	TTTCGCGC	20-27	+	602	Y
	E2F-16	GI:191326	1108-1157	syrian hamster cad	20-31	TTCGGCGCGCGG	E2F-16	not found
	E2F-17	GI:511922	619-668	human cdc2	20-31	TTTCGCGCTCTA	E2F-17	TTTCGCGC	20-27	+	602	Y
	E2F-18	GI:511922	717-766	human cdc2	20-31	TTTAGCGCGGTG	E2F-18	TTTAGCGC	20-27	+	579	Y
	E2F-19	GI:219932	2400-2449	human c-myc	20-31	CTTGGCGGGAAA	E2F-19	tTTCCCGC	20-27	-	560	Y
	E2F-20	GI:3298343	4476-4525	human cdc6	20-31	TTTGGCGGGAGG	E2F-20	not found
	E2F-21	GI:20428805	95218-95267	human orc1	20-31	CTTCGCGCCAAT	E2F-21	not found
	E2F-22	GI:1296802	1120-1169	human UDG	20-31	TTTGCCGCGAAA	E2F-22	TTTGCCGC	20-27	+	560	Y
	E2F-23	GI:483600	2855-2904	human cycD1	20-31	TTTGGCGCCCGC	E2F-23	TTTGGCGC	20-27	+	602	Y
	E2F-24	GI:37196	4152-4201	human tk	20-31	TCTCCCGCCAGG	E2F-24	not found
	E2F-25	GI:51458	942-991	mouse htf9a/RanBP-1	20-31	CTTCCCGCCAAA	E2F-25	not found
	E2F-26	GI:209811	27129-27178	adenovirus type 2 EIIaE1	20-31	TTAAGCGCGAAA	E2F-26	tTTCGCGC	20-27	-	602	Y
	E2F-27	GI:984037	8-57	mouse H2A.X	20-31	TTTCGCGCGCTC	E2F-27	TTTCGCGC	20-27	+	602	Y
											Average score	589.06	602
											Std. score	19.3009	0
Prediction method	Experimentally validated binding sites in dataset						Predicted sites reported by the method
	Seq ID	Gene ID	Subsequence	Gene name	Range	Site	Seq ID	Hit sequence	Position	Strand	Score	TP	FP
ScanACE	E2F-01	GI:59074	62407-62456	Epstein-Barr virus EBNA1	20-31	AGGCGCGGGATA	E2F-01	not found
Motif: M00050 alignment	E2F-02	GI:189681	1819-1868	human PCNA p120	20-31	TTTCGCGCCAAA	E2F-02	TTTGGCGC	24-31	-	13.9633	Y
Equiv. to: V$E2F_02	E2F-03	GI:297153	699-748	mouse B-myb	20-31	CTTGGCGGGAGA	E2F-03	not found
	E2F-04	GI:58484	193-242	human adenovirus 5 E1A	20-31	TTTCGCGCGGTT	E2F-04	TTTCGCGC	20-27	+	13.9633	Y
	E2F-05	GI:58484	256-305	human adenovirus 5 E1A	20-31	TTTCGCGGGAAA	E2F-05	not found
	E2F-06	GI:292420	1854-1903	human RB1	20-31	TTTCCCGCGGTT	E2F-06	not found
	E2F-07	GI:306492	865-914	human cycA	20-31	AGTCGCGGGATA	E2F-07	not found
	E2F-08	GI:1066729	1161-1210	human cycE	20-31	TTCCGCGCGCAG	E2F-08	not found
	E2F-09	GI:712816	1340-1389	human e2f-1	20-31	TTTCGCGGCAAA	E2F-09	tttggcgc	37-44	+	13.9633		Y
	E2F-10	GI:35566	1003-1052	human DNA pol alpha	20-30	CAGGCGCCAAA	E2F-10	TTTGGCGC	23-30	-	13.9633	Y
	E2F-11	GI:4995301	675-724	human cdc25A	20-31	TTTGGCGCCAAC	E2F-11	TTTGGCGC	20-27	+	13.9633	Y
	E2F-12	GI:199965	1459-1508	mouse N-myc	20-31	TTTGGCGCGAAA	E2F-12	TTTGGCGC	20-27	+	13.9633	Y
							E2F-12	tttggcgc	35-42	+	13.9633		Y
	E2F-13	GI:30776	309-358	human dhfr	20-31	TTTCGCGCCAAA	E2F-13	TTTCGCGC	20-27	+	13.9633	Y
	E2F-14	GI:31978	987-1036	human H2A.1	20-31	TTTCGCGCCCAG	E2F-14	TTTCGCGC	20-27	+	13.9633	Y
	E2F-15	GI:1042083	250-299	human p107	20-31	TTTCGCGCGCTT	E2F-15	TTTCGCGC	20-27	+	13.9633	Y
							E2F-15	TTtggcgc	30-37	+	13.9633		Y
	E2F-16	GI:191326	1108-1157	syrian hamster cad	20-31	TTCGGCGCGCGG	E2F-16	not found
	E2F-17	GI:511922	619-668	human cdc2	20-31	TTTCGCGCTCTA	E2F-17	TTTCGCGC	20-27	+	13.9633	Y
	E2F-18	GI:511922	717-766	human cdc2	20-31	TTTAGCGCGGTG	E2F-18	not found
	E2F-19	GI:219932	2400-2449	human c-myc	20-31	CTTGGCGGGAAA	E2F-19	not found
	E2F-20	GI:3298343	4476-4525	human cdc6	20-31	TTTGGCGGGAGG	E2F-20	not found
	E2F-21	GI:20428805	95218-95267	human orc1	20-31	CTTCGCGCCAAT	E2F-21	not found
	E2F-22	GI:1296802	1120-1169	human UDG	20-31	TTTGCCGCGAAA	E2F-22	not found
	E2F-23	GI:483600	2855-2904	human cycD1	20-31	TTTGGCGCCCGC	E2F-23	TTTGGCGC	20-27	+	13.9633	Y
	E2F-24	GI:37196	4152-4201	human tk	20-31	TCTCCCGCCAGG	E2F-24	not found
	E2F-25	GI:51458	942-991	mouse htf9a/RanBP-1	20-31	CTTCCCGCCAAA	E2F-25	not found
	E2F-26	GI:209811	27129-27178	adenovirus type 2 EIIaE1	20-31	TTAAGCGCGAAA	E2F-26	TTTCGCGC	24-31	-	13.9633	Y
	E2F-27	GI:984037	8-57	mouse H2A.X	20-31	TTTCGCGCGCTC	E2F-27	TTTCGCGC	20-27	+	13.9633	Y
											Average score	13.9633	13.9633
											Std. score	0	0

## Sheet: ER
TRANSCRIPTION FACTOR: ER
Prediction method	Experimentally validated binding sites in dataset						Predicted sites reported by the method
	Seq ID	Gene ID	Subsequence	Gene name	Range	Site	Seq ID	Hit sequence	Position	Strand	Score	TP	FP
HMMER	ERE-01	GI:1872515	540-589	rat oxytocin receptor	19-31	GGTCCAGATGACC	ERE-01	CAGATGACCc	23-32	-	0.8	Y
Model ID: M00959	ERE-02	GI:22532476	1521-1570	human Hageman factor XII	19-31	GGGCAGCTTGACC	ERE-02	aGGGCAGCTT	18-27	+	1.2	Y
Equiv. to: V$ER_Q6_02	ERE-03	GI:11138678	2280-2329	human EBAG9	19-31	GGTCAGGGTGACC	ERE-03	AGGGTGACCt	23-32	-	5.7	Y
Consensus:	ERE-04	GI:312167	1182-1231	rat prolactin	19-31	TGTCACTATGTCC	ERE-04	ACTATGTCCt	23-32	-	0.9	Y
*->agGtcac.gt<-*	ERE-05	GI:1657330	855-904	human lipocalin 2 (NGAL)	19-31	GGTCTCAGTGACC	ERE-05	gagtcagggg	6-15	+	-1.7		Y
							ERE-05	TCAGTGACCt	23-32	-	4	Y
	ERE-06	GI:975239	1935-1984	mouse HGF	19-31	GGTCAGAAAGACC	ERE-06	aGGTCAGAAA	18-27	+	1.6	Y
							ERE-06	ACCattatct	29-38	-	-3.6		Y
	ERE-07	GI:619784	2179-2228	human lactoferrin	19-31	GGTCAAGGCGATC	ERE-07	aGGTCAAGGC	18-27	+	4.5	Y
							ERE-07	gtaaagaccc	37-46	-	-2.3		Y
	ERE-08	GI:3417305	96175-96224	human efp	19-31	GGTCATGGTGACC	ERE-08	gGGTCATGGT	18-27	+	4.1	Y
	ERE-09	GI:183079	908-957	human TGF alpha	19-31	GGTGACGGTAGCC	ERE-09	aGGTGACGGT	18-27	+	3.5	Y
	ERE-10	GI:11230712	1341-1390	human COX7RP	19-31	GGTCAAGGTGACC	ERE-10	AAGGTGACCc	23-32	-	3.5	Y
							ERE-10	gggtcacttg	36-45	+	0.8		Y
	ERE-11	GI:508698	1990-2039	rat progesterone receptor	19-31	GGTCGTCATGACT	ERE-11	aggggatctc	8-17	+	-2.1		Y
							ERE-11	TGACTgagct	27-36	-	-3		Y
	ERE-12	GI:9863596	22279-22328	human oxytocin	19-31	GGTGACCTTGACC	ERE-12	gcGGTGACCT	17-26	-	6	Y
	ERE-13	GI:10045276	134366-134415	human VEGF	19-31	AATCAGACTGACT	ERE-13	agatctgggt	5-14	+	-3.5		Y
							ERE-13	AGACTGACTg	23-32	-	-2.8	Y
	ERE-14	GI:6729680	2431-2480	human keratin 19	19-31	GGTCAGTAAGACC	ERE-14	aGGTCAGTAA	18-27	+	1.7	Y
	ERE-15	GI:4210970	1225-1274	human TERT	19-31	GGTCAGGCTGATC	ERE-15	tGGTCAGGCT	18-27	+	-0.1	Y
							ERE-15	atcctgacct	37-46	-	4.1		Y
	ERE-16	GI:1042220	213-262	rat HMG CoA reductase	19-31	CGTCAGGCTGAGC	ERE-16	ttcgtgacgt	5-14	-	-1.8		Y
							ERE-16	cCGTCAGGCT	18-27	+	-3.5	Y
	ERE-17	GI:18307347	12482-12531	human angiotensin	19-31	GGTCACGATGCCC	ERE-17	gGGTCACGAT	18-27	+	3.5	Y
											Average score	2.1625	-1.45556
											Std. score	2.73151	2.46024
Prediction method	Experimentally validated binding sites in dataset						Predicted sites reported by the method
	Seq ID	Gene ID	Subsequence	Gene name	Range	Site	Seq ID	Hit sequence	Position	Strand	Score	TP	FP
HMMER	ERE-01	GI:1872515	540-589	rat oxytocin receptor	19-31	GGTCCAGATGACC	ERE-01	GGTCCAGATGACC	19-31	+	3.8	Y
Model ID: T00258	ERE-02	GI:22532476	1521-1570	human Hageman factor XII	19-31	GGGCAGCTTGACC	ERE-02	GGGCAGCTTGACC	19-31	+	3.7	Y
Consensus:	ERE-03	GI:11138678	2280-2329	human EBAG9	19-31	GGTCAGGGTGACC	ERE-03	GGTCAGGGTGACC	19-31	+	8.9	Y
*->ggtcagcgtgacc<-*	ERE-04	GI:312167	1182-1231	rat prolactin	19-31	TGTCACTATGTCC	ERE-04	TGTCACTATGTCC	19-31	-	3.9	Y
	ERE-05	GI:1657330	855-904	human lipocalin 2 (NGAL)	19-31	GGTCTCAGTGACC	ERE-05	GGTCTCAGTGACC	19-31	+	2.9	Y
	ERE-06	GI:975239	1935-1984	mouse HGF	19-31	GGTCAGAAAGACC	ERE-06	GGTCAGAAAGACC	19-31	+	3.5	Y
	ERE-07	GI:619784	2179-2228	human lactoferrin	19-31	GGTCAAGGCGATC	ERE-07	GGTCAAGGCGATC	19-31	+	1.3	Y
	ERE-08	GI:3417305	96175-96224	human efp	19-31	GGTCATGGTGACC	ERE-08	GGTCATGGTGACC	19-31	+	8.8	Y
	ERE-09	GI:183079	908-957	human TGF alpha	19-31	GGTGACGGTAGCC	ERE-09	GGTGACGGTAGCC	19-31	+	0.2	Y
	ERE-10	GI:11230712	1341-1390	human COX7RP	19-31	GGTCAAGGTGACC	ERE-10	ggtctggctcact	1-13	-	2.2		Y
							ERE-10	GGTCAAGGTGACC	19-31	+	7.9	Y
	ERE-11	GI:508698	1990-2039	rat progesterone receptor	19-31	GGTCGTCATGACT	ERE-11	GGTCGTCATGACT	19-31	-	3.1	Y
	ERE-12	GI:9863596	22279-22328	human oxytocin	19-31	GGTGACCTTGACC	ERE-12	GGTGACCTTGACC	19-31	+	5	Y
	ERE-13	GI:10045276	134366-134415	human VEGF	19-31	AATCAGACTGACT	ERE-13	AATCAGACTGACT	19-31	+	-1.7	Y
							ERE-13	ggtcccactcttc	32-44	-	0		Y
	ERE-14	GI:6729680	2431-2480	human keratin 19	19-31	GGTCAGTAAGACC	ERE-14	GGTCAGTAAGACC	19-31	-	2.8	Y
							ERE-14	ggttggggtgaac	35-47	+	0.3		Y
	ERE-15	GI:4210970	1225-1274	human TERT	19-31	GGTCAGGCTGATC	ERE-15	GGTCAGGCTGATC	19-31	-	4.6	Y
	ERE-16	GI:1042220	213-262	rat HMG CoA reductase	19-31	CGTCAGGCTGAGC	ERE-16	CGTCAGGCTGAGC	19-31	-	3.6	Y
	ERE-17	GI:18307347	12482-12531	human angiotensin	19-31	GGTCACGATGCCC	ERE-17	GGTCACGATGCCC	19-31	-	6	Y
											Average score	4.01765	0.833333
											Std. score	2.80451	1.19304
Prediction method	Experimentally validated binding sites in dataset						Predicted sites reported by the method
	Seq ID	Gene ID	Subsequence	Gene name	Range	Site	Seq ID	Hit sequence	Position	Strand	Score	TP	FP
MATCH	ERE-01	GI:1872515	540-589	rat oxytocin receptor	19-31	GGTCCAGATGACC	ERE-01	CAGATGACCca	23-33	-	0.902	Y
Matrix ID: V$ER_Q6_02	ERE-02	GI:22532476	1521-1570	human Hageman factor XII	19-31	GGGCAGCTTGACC	ERE-02	AGCTTGACCaa	23-33	-	0.908	Y
Consensus:	ERE-03	GI:11138678	2280-2329	human EBAG9	19-31	GGTCAGGGTGACC	ERE-03	AGGGTGACCtc	23-33	-	0.992	Y
NAGGTCANNNY							ERE-03	ggggtgaggaa	35-45	+	0.77		Y
	ERE-04	GI:312167	1182-1231	rat prolactin	19-31	TGTCACTATGTCC	ERE-04	ACTATGTCCta	23-33	-	0.845	Y
	ERE-05	GI:1657330	855-904	human lipocalin 2 (NGAL)	19-31	GGTCTCAGTGACC	ERE-05	agagtcagggg	5-15	+	0.752		Y
							ERE-05	TCAGTGACCtc	23-33	-	0.974	Y
							ERE-05	aaggccagatc	40-50	+	0.823		Y
	ERE-06	GI:975239	1935-1984	mouse HGF	19-31	GGTCAGAAAGACC	ERE-06	aaGGTCAGAAA	17-27	+	0.966	Y
	ERE-07	GI:619784	2179-2228	human lactoferrin	19-31	GGTCAAGGCGATC	ERE-07	caGGTCAAGGC	17-27	+	0.985	Y
							ERE-07	gtaaagaccct	37-47	-	0.734		Y
	ERE-08	GI:3417305	96175-96224	human efp	19-31	GGTCATGGTGACC	ERE-08	agGGTCATGGT	17-27	+	0.932	Y
	ERE-09	GI:183079	908-957	human TGF alpha	19-31	GGTGACGGTAGCC	ERE-09	gaGGTGACGGT	17-27	+	0.861	Y
	ERE-10	GI:11230712	1341-1390	human COX7RP	19-31	GGTCAAGGTGACC	ERE-10	ggGGTCAAGGT	17-27	+	0.931	Y
							ERE-10	ggggtcacttg	35-45	+	0.903		Y
	ERE-11	GI:508698	1990-2039	rat progesterone receptor	19-31	GGTCGTCATGACT	ERE-11	cgGGTCGTCAT	17-27	+	0.745	Y
							ERE-11	TGACTgagctg	27-37	-	0.738		Y
	ERE-12	GI:9863596	22279-22328	human oxytocin	19-31	GGTGACCTTGACC	ERE-12	gcGGTGACCTT	17-27	-	0.985	Y
	ERE-13	GI:10045276	134366-134415	human VEGF	19-31	AATCAGACTGACT	ERE-13	AGACTGACTgg	23-33	-	0.755	Y
							ERE-13	CTggtcccact	30-40	+	0.734		Y
	ERE-14	GI:6729680	2431-2480	human keratin 19	19-31	GGTCAGTAAGACC	ERE-14	taGGTCAGTAA	17-27	+	0.965	Y
	ERE-15	GI:4210970	1225-1274	human TERT	19-31	GGTCAGGCTGATC	ERE-14	ggggtgaactt	39-49	+	0.785		Y
							ERE-15	gctttcaccat	5-15	-	0.76		Y
							ERE-15	ttGGTCAGGCT	17-27	+	0.908	Y
							ERE-15	atcctgacctc	37-47	-	0.989		Y
	ERE-16	GI:1042220	213-262	rat HMG CoA reductase	19-31	CGTCAGGCTGAGC	ERE-16	ttcgtgacgta	5-15	-	0.808		Y
							ERE-16	gcCGTCAGGCT	17-27	+	0.753	Y
	ERE-17	GI:18307347	12482-12531	human angiotensin	19-31	GGTCACGATGCCC	ERE-17	cgGGTCACGAT	17-27	+	0.932	Y
											Average score	0.902294	0.799636
											Std. score	0.083377	0.080316
Prediction method	Experimentally validated binding sites in dataset						Predicted sites reported by the method
	Seq ID	Gene ID	Subsequence	Gene name	Range	Site	Seq ID	Hit sequence	Position	Strand	Score	TP	FP
PATSER	ERE-01	GI:1872515	540-589	rat oxytocin receptor	19-31	GGTCCAGATGACC	ERE-01	CAGATGACCca	23-33	-	4.07	Y
Matrix ID: V$ER_Q6_02							ERE-01	ttgctcccctt	8-18	-	1.88		Y
Consensus:	ERE-02	GI:22532476	1521-1570	human Hageman factor XII	19-31	GGGCAGCTTGACC	ERE-02	gaGGGCAGCTT	17-27	+	5.62	Y
NAGGTCANNNY							ERE-02	aggctcaggaG	9-19	+	0.47		Y
	ERE-03	GI:11138678	2280-2329	human EBAG9	19-31	GGTCAGGGTGACC	ERE-03	gaggaaactg	40-50	+	1.76		Y
							ERE-03	ggggtgaggaa	35-45	+	3.52		Y
							ERE-03	AGGGTGACCtc	23-33	-	9.72	Y
							ERE-03	actgtttccgG	9-19	-	1.18		Y
	ERE-04	GI:312167	1182-1231	rat prolactin	19-31	TGTCACTATGTCC	ERE-04	ACTATGTCCta	23-33	-	4.21	Y
	ERE-05	GI:1657330	855-904	human lipocalin 2 (NGAL)	19-31	GGTCTCAGTGACC	ERE-05	aaggccagat	40-50	+	1.5		Y
							ERE-05	aaggataaggc	34-44	+	0.12		Y
							ERE-05	TCAGTGACCtc	23-33	-	7.4	Y
							ERE-05	agggggatGGT	11-21	+	3.72		Y
							ERE-05	agagtcagggg	5-15	+	3.28		Y
	ERE-06	GI:975239	1935-1984	mouse HGF	19-31	GGTCAGAAAGACC	ERE-06	aaGGTCAGAAA	17-27	+	5.44	Y
							ERE-06	tgtgtaactgt	2-12	+	0.47		Y
	ERE-07	GI:619784	2179-2228	human lactoferrin	19-31	GGTCAAGGCGATC	ERE-07	gtaaagaccct	37-47	-	1.73		Y
							ERE-07	caagtaaagac	34-44	+	0.86		Y
							ERE-07	caGGTCAAGGC	17-27	+	9.55	Y
							ERE-07	agtctcacaGG	10-20	-	1.46		Y
	ERE-08	GI:3417305	96175-96224	human efp	19-31	GGTCATGGTGACC	ERE-08	ACCctgatcca	29-39	-	2.84		Y
							ERE-08	agGGTCATGGT	17-27	+	8.11	Y
	ERE-09	GI:183079	908-957	human TGF alpha	19-31	GGTGACGGTAGCC	ERE-09	gaGGTGACGGT	17-27	+	8.12	Y
	ERE-10	GI:11230712	1341-1390	human COX7RP	19-31	GGTCAAGGTGACC	ERE-10	ggggtcacttg	35-45	+	4.72		Y
							ERE-10	ccggggtcact	33-43	+	0.01		Y
							ERE-10	ggGGTCAAGGT	17-27	+	8.11	Y
							ERE-10	tggctcactgc	5-15	+	1.82		Y
	ERE-11	GI:508698	1990-2039	rat progesterone receptor	19-31	GGTCGTCATGACT	ERE-11	TGACTgagctg	27-37	-	1.63		Y
							ERE-11	cgGGTCGTCAT	17-27	+	2.62	Y
							ERE-11	aaggggatctc	7-17	+	2.32		Y
	ERE-12	GI:9863596	22279-22328	human oxytocin	19-31	GGTGACCTTGACC	ERE-12	cccaggccctg	36-46	-	3.55		Y
							ERE-12	gcccaggccct	35-45	-	0.14		Y
							ERE-12	gcGGTGACCTT	17-27	-	9.64	Y
	ERE-13	GI:10045276	134366-134415	human VEGF	19-31	AATCAGACTGACT	ERE-13	CTggtcccact	30-40	+	1.96		Y
							ERE-13	AGACTGACTgg	23-33	-	2.97	Y
							ERE-13	aagatctgggt	4-14	+	0.87		Y
							ERE-13	ggcaagatctg	1-11	-	0.77		Y
	ERE-14	GI:6729680	2431-2480	human keratin 19	19-31	GGTCAGTAAGACC	ERE-14	ggggtgaactt	39-49	-	3.93		Y
							ERE-14	caggttggggt	33-43	+	0.47		Y
							ERE-14	taGGTCAGTAA	17-27	+	4.73	Y
	ERE-15	GI:4210970	1225-1274	human TERT	19-31	GGTCAGGCTGATC	ERE-15	atcctgacctc	37-47	-	8.52		Y
							ERE-15	ttGGTCAGGCT	17-27	+	4.1	Y
							ERE-15	gctttcaccat	5-15	-	0.41		Y
	ERE-16	GI:1042220	213-262	rat HMG CoA reductase	19-31	CGTCAGGCTGAGC	ERE-16	gcCGTCAGGCT	17-27	+	2.34	Y
							ERE-16	ttcgtgacgta	5-15	-	1.79		Y
	ERE-17	GI:18307347	12482-12531	human angiotensin	19-31	GGTCACGATGCCC	ERE-17	cgGGTCACGAT	17-27	+	8.94	Y
							ERE-17	ttcttcccccg	4-14	-	1.54		Y
											Average score	6.21706	1.97467
											Std. score	2.61609	1.76276
Prediction method	Experimentally validated binding sites in dataset						Predicted sites reported by the method
	Seq ID	Gene ID	Subsequence	Gene name	Range	Site	Seq ID	Hit sequence	Position	Strand	Score	TP	FP
LMM	ERE-01	GI:1872515	540-589	rat oxytocin receptor	19-31	GGTCCAGATGACC	ERE-01	cttGGTCCAGATGACCcag	16-34	+	559	Y
Matrix ID: V$ER_Q6	ERE-02	GI:22532476	1521-1570	human Hageman factor XII	19-31	GGGCAGCTTGACC	ERE-02	ggaGGGCAGCTTGACCaat	16-34	+	579	Y
Consensus:	ERE-03	GI:11138678	2280-2329	human EBAG9	19-31	GGTCAGGGTGACC	ERE-03	agaGGTCACCCTGACCcgg	17-35	-	590	Y
NNYGGTCANNNTGNCRTNN	ERE-04	GI:312167	1182-1231	rat prolactin	19-31	TGTCACTATGTCC	ERE-04	ctaGGACATAGTGACAaaa	17-35	-	505	Y
	ERE-05	GI:1657330	855-904	human lipocalin 2 (NGAL)	19-31	GGTCTCAGTGACC	ERE-05	gatGGTCTCAGTGACCtca	16-34	+	565	Y
	ERE-06	GI:975239	1935-1984	mouse HGF	19-31	GGTCAGAAAGACC	ERE-06	aatGGTCTTTCTGACCttg	17-35	-	563	Y
	ERE-07	GI:619784	2179-2228	human lactoferrin	19-31	GGTCAAGGCGATC	ERE-07	gaaGATCGCCTTGACCtgt	17-35	-	579	Y
	ERE-08	GI:3417305	96175-96224	human efp	19-31	GGTCATGGTGACC	ERE-08	cagGGTCATGGTGACCctg	16-34	+	573	Y
	ERE-09	GI:183079	908-957	human TGF alpha	19-31	GGTGACGGTAGCC	ERE-09	not found
	ERE-10	GI:11230712	1341-1390	human COX7RP	19-31	GGTCAAGGTGACC	ERE-10	aggGGTCAAGGTGACCccc	16-34	+	572	Y
	ERE-11	GI:508698	1990-2039	rat progesterone receptor	19-31	GGTCGTCATGACT	ERE-11	tcgGGTCGTCATGACTgag	16-34	+	483	Y
	ERE-12	GI:9863596	22279-22328	human oxytocin	19-31	GGTGACCTTGACC	ERE-12	cgcGGTGACCTTGACCccg	16-34	+	568	Y
	ERE-13	GI:10045276	134366-134415	human VEGF	19-31	AATCAGACTGACT	ERE-13	not found
	ERE-14	GI:6729680	2431-2480	human keratin 19	19-31	GGTCAGTAAGACC	ERE-14	tgaGGTCTTACTGACCtaa	17-35	-	581	Y
	ERE-15	GI:4210970	1225-1274	human TERT	19-31	GGTCAGGCTGATC	ERE-15	tgaGATCAGCCTGACCaac	17-35	-	575	Y
	ERE-16	GI:1042220	213-262	rat HMG CoA reductase	19-31	CGTCAGGCTGAGC	ERE-16	ggcCGTCAGGCTGAGCagc	16-34	+	479	Y
	ERE-17	GI:18307347	12482-12531	human angiotensin	19-31	GGTCACGATGCCC	ERE-17	ataGGGCATCGTGACCcgg	17-35	-	589	Y
											Average score	557.333	n/a
											Std. score	36.7903	n/a
Prediction method	Experimentally validated binding sites in dataset						Predicted sites reported by the method
	Seq ID	Gene ID	Subsequence	Gene name	Range	Site	Seq ID	Hit sequence	Position	Strand	Score	TP	FP
ScanACE	ERE-01	GI:1872515	540-589	rat oxytocin receptor	19-31	GGTCCAGATGACC	ERE-01
Motif: M00959 alignment	ERE-02	GI:22532476	1521-1570	human Hageman factor XII	19-31	GGGCAGCTTGACC	ERE-02
Equiv. to: V$ER_Q6_02	ERE-03	GI:11138678	2280-2329	human EBAG9	19-31	GGTCAGGGTGACC	ERE-03	GAGGTCACCct	23-33	-	12.848	Y
	ERE-04	GI:312167	1182-1231	rat prolactin	19-31	TGTCACTATGTCC	ERE-04
	ERE-05	GI:1657330	855-904	human lipocalin 2 (NGAL)	19-31	GGTCTCAGTGACC	ERE-05	GAGGTCACTga	23-33	-	10.0432	Y
	ERE-06	GI:975239	1935-1984	mouse HGF	19-31	GGTCAGAAAGACC	ERE-06
	ERE-07	GI:619784	2179-2228	human lactoferrin	19-31	GGTCAAGGCGATC	ERE-07	caGGTCAAGGC	17-27	+	12.5909	Y
	ERE-08	GI:3417305	96175-96224	human efp	19-31	GGTCATGGTGACC	ERE-08	agGGTCATGGT	17-27	+	11.0837	Y
	ERE-09	GI:183079	908-957	human TGF alpha	19-31	GGTGACGGTAGCC	ERE-09	gaGGTGACGGT	17-27	+	10.556	Y
	ERE-10	GI:11230712	1341-1390	human COX7RP	19-31	GGTCAAGGTGACC	ERE-10	ggGGTCAAGGT	17-27	+	10.5181	Y
	ERE-11	GI:508698	1990-2039	rat progesterone receptor	19-31	GGTCGTCATGACT	ERE-11
	ERE-12	GI:9863596	22279-22328	human oxytocin	19-31	GGTGACCTTGACC	ERE-12	aaGGTCACCGC	17-27	-	12.7122	Y
	ERE-13	GI:10045276	134366-134415	human VEGF	19-31	AATCAGACTGACT	ERE-13
	ERE-14	GI:6729680	2431-2480	human keratin 19	19-31	GGTCAGTAAGACC	ERE-14
	ERE-15	GI:4210970	1225-1274	human TERT	19-31	GGTCAGGCTGATC	ERE-15	gaggtcaggat	37-47	-	11.6805		Y
	ERE-16	GI:1042220	213-262	rat HMG CoA reductase	19-31	CGTCAGGCTGAGC	ERE-16
	ERE-17	GI:18307347	12482-12531	human angiotensin	19-31	GGTCACGATGCCC	ERE-17	cgGGTCACGAT	17-27	+	11.7102	Y
											Average score	11.5078	n/a
											Std. score	1.11298	n/a

## Sheet: GR
TRANSCRIPTION FACTOR: GR
Prediction method	Experimentally validated binding sites in dataset						Predicted sites reported by the method
	Seq ID	Gene ID	Subsequence	Gene name	Range	Site	Seq ID	Hit sequence	Position	Strand	Score	TP	FP
HMMER	GRE-01	J00148	369-384	human growth hormone GH1	18-33	GGCACAATGTGTCCTG	GRE-01	TGTCCT	27-32	+	2	Y
Model ID: M00921	GRE-02	V01185	153-168	murine sarcoma virus (strain 124)	18-33	GGGACCATCTGTTCTT	GRE-02	TGTTCT	27-32	+	1.8	Y
Equiv. to: V$GR_Q6_01							GRE-02	ggggca	44-49	-	-2.6		Y
Consensus:	GRE-03	V01185	226-241	murine sarcoma virus (strain 124)	18-33	TGTTCCATCTGTTCTT	GRE-03	TGTTCT	27-32	+	1.8	Y
*->tgt.ct<-*							GRE-03	ggggca	44-49	-	-2.6		Y
	GRE-04	X05145	110-125	rat tryptophan oxygenase promoter region	18-33	CTTTCATGATGTCCTG	GRE-04	tgttca	5-10	+	0.7		Y
							GRE-04	TGTCCT	27-32	+	2	Y
	GRE-05	X05145	138-153	rat tryptophan oxygenase promoter region	18-33	TGCACAGCGAGTTCTA	GRE-05	TGCACA	18-23	-	0.5	Y
	GRE-06	K02013	220-236	human immunodeficiency virus type 1, isolate BRU	18-33	TAACTATATGTCCTAA	GRE-06	agggcT	13-18	-	-4.2		Y
							GRE-06	TGTCCT	26-31	+	2	Y
	GRE-07	X04143	208-223	human gene for bone gla protein (BGP)	18-33	GGTATAAACAGTGCTG	GRE-07	ggcaca	4-9	-	0.1		Y
							GRE-07	AGTGCT	27-32	+	-1.5	Y
											Average score	1.22857	-1.72
											Std. score	1.31747	2.05353
Prediction method	Experimentally validated binding sites in dataset						Predicted sites reported by the method
	Seq ID	Gene ID	Subsequence	Gene name	Range	Site	Seq ID	Hit sequence	Position	Strand	Score	TP	FP
HMMER	GRE-01	J00148	369-384	human growth hormone GH1	18-33	GGCACAATGTGTCCTG	GRE-01	tgGGCA	16-21	+	-3.1		Y
Model ID: T05076							GRE-01	TGTCCT	27-32	-	1	Y
Consensus:	GRE-02	V01185	153-168	murine sarcoma virus (strain 124)	18-33	GGGACCATCTGTTCTT	GRE-02	tggacc	5-10	+	-3.1		Y
*->agaaca<-*							GRE-02	TGTTCT	27-32	-	1.4	Y
	GRE-03	V01185	226-241	murine sarcoma virus (strain 124)	18-33	TGTTCCATCTGTTCTT	GRE-03	aattca	10-15	+	-5.5		Y
							GRE-03	TGTTCT	27-32	-	1.4	Y
	GRE-04	X05145	110-125	rat tryptophan oxygenase promoter region	18-33	CTTTCATGATGTCCTG	GRE-04	tgttca	5-10	-	1		Y
							GRE-04	TGTCCT	27-32	-	1	Y
	GRE-05	X05145	138-153	rat tryptophan oxygenase promoter region	18-33	TGCACAGCGAGTTCTA	GRE-05	TGCACA	18-23	+	-1.9	Y
	GRE-06	K02013	220-236	human immunodeficiency virus type 1, isolate BRU	18-33	TAACTATATGTCCTAA	GRE-06	ttcaca	4-9	+	-4.9		Y
							GRE-06	TGTCCT	26-31	-	1	Y
	GRE-07	X04143	208-223	human gene for bone gla protein (BGP)	18-33	GGTATAAACAGTGCTG	GRE-07	TAAACA	22-27	+	0.5	Y
											Average score	0.628571	-3.12
											Std. score	1.15573	2.54008
Prediction method	Experimentally validated binding sites in dataset						Predicted sites reported by the method
	Seq ID	Gene ID	Subsequence	Gene name	Range	Site	Seq ID	Hit sequence	Position	Strand	Score	TP	FP
MATCH	GRE-01	J00148	369-384	human growth hormone GH1	18-33	GGCACAATGTGTCCTG	GRE-01	TGTGTCCT	25-32	+	0.992	Y
Matrix ID: V$GR_Q6_01	GRE-02	V01185	153-168	murine sarcoma virus (strain 124)	18-33	GGGACCATCTGTTCTT	GRE-02	tggaccgc	5-12	-	0.753		Y
Consensus:							GRE-02	TCTGTTCT	25-32	+	1	Y
NNTGTYCT							GRE-02	CTTggccc	31-38	+	0.719		Y
	GRE-03	V01185	226-241	murine sarcoma virus (strain 124)	18-33	TGTTCCATCTGTTCTT	GRE-03	tttgcccc	2-9	+	0.738		Y
							GRE-03	gcTGTTCC	16-23	+	0.951		Y
							GRE-03	TCTGTTCT	25-32	+	1	Y
							GRE-03	CTTggccc	31-38	+	0.719		Y
	GRE-04	X05145	110-125	rat tryptophan oxygenase promoter region	18-33	CTTTCATGATGTCCTG	GRE-04	tatgttca	3-10	+	0.965		Y
							GRE-04	actgctcc	10-17	+	0.741		Y
							GRE-04	GATGTCCT	25-32	+	0.983	Y
							GRE-04	CCTGgccc	30-37	+	0.719		Y
							GRE-04	Ggcccaga	33-40	-	0.721		Y
	GRE-05	X05145	138-153	rat tryptophan oxygenase promoter region	18-33	TGCACAGCGAGTTCTA	GRE-05	TGCACAGC	18-25	-	0.943	Y
	GRE-06	K02013	220-236	human immunodeficiency virus type 1, isolate BRU	18-33	TAACTATATGTCCTAA	GRE-06	TATGTCCT	24-31	+	0.992	Y
	GRE-07	X04143	208-223	human gene for bone gla protein (BGP)	18-33	GGTATAAACAGTGCTG	GRE-07	ggcacagc	4-11	-	0.939		Y
							GRE-07	agcccaga	9-16	-	0.761		Y
							GRE-07	ACAGTGCT	25-32	+	0.794	Y
							GRE-07	ggggcagg	43-50	-	0.731		Y
											Average score	0.957714	0.788083
											Std. score	0.0748169	0.0997191
Prediction method	Experimentally validated binding sites in dataset						Predicted sites reported by the method
	Seq ID	Gene ID	Subsequence	Gene name	Range	Site	Seq ID	Hit sequence	Position	Strand	Score	TP	FP
PATSER	GRE-01	J00148	369-384	human growth hormone GH1	18-33	GGCACAATGTGTCCTG	GRE-01	gggagagg	36-43	-	0.51		Y
Matrix ID: V$GR_Q6_01							GRE-01	TGTGTCCT	25-32	+	6.93	Y
Consensus:							GRE-01	tgGGCACA	16-23	-	3.45		Y
NNTGTYCT	GRE-02	V01185	153-168	murine sarcoma virus (strain 124)	18-33	GGGACCATCTGTTCTT	GRE-02	TTggccct	32-39	+	0.9		Y
							GRE-02	TCTGTTCT	25-32	+	7.38	Y
							GRE-02	tggaccgc	5-12	-	2.07		Y
	GRE-03	V01185	226-241	murine sarcoma virus (strain 124)	18-33	TGTTCCATCTGTTCTT	GRE-03	TTggccct	32-39	+	0.9		Y
							GRE-03	TCTGTTCT	25-32	+	7.38	Y
							GRE-03	gcTGTTCC	16-23	+	5.46		Y
							GRE-03	tttgcccc	2-9	+	3.11		Y
	GRE-04	X05145	110-125	rat tryptophan oxygenase promoter region	18-33	CTTTCATGATGTCCTG	GRE-04	Ggcccaga	33-40	-	0.7		Y
							GRE-04	CCTGgccc	30-37	+	0.94		Y
							GRE-04	GATGTCCT	25-32	+	5.37	Y
							GRE-04	actgctcc	10-17	+	3.65		Y
							GRE-04	tatgttca	3-10	+	5.62		Y
	GRE-05	X05145	138-153	rat tryptophan oxygenase promoter region	18-33	TGCACAGCGAGTTCTA	GRE-05	catttgcc	42-49	+	0.45		Y
							GRE-05	TGCACAGC	18-25	-	4.36	Y
							GRE-05	taTGCACA	16-23	+	1.8		Y
							GRE-05	gtggctct	6-13	+	0.02		Y
							GRE-05	ggtgtggc	3-10	+	0.74		Y
	GRE-06	K02013	220-236	human immunodeficiency virus type 1, isolate BRU	18-33	TAACTATATGTCCTAA	GRE-06	TATGTCCT	24-31	+	6.43	Y
							GRE-06	agggcTAA	13-20	-	1.15		Y
	GRE-07	X04143	208-223	human gene for bone gla protein (BGP)	18-33	GGTATAAACAGTGCTG	GRE-07	ggggcag	43-50	-	3.33		Y
							GRE-07	AGTGCTGg	27-34	-	0.22		Y
							GRE-07	ACAGTGCT	25-32	+	3.21	Y
							GRE-07	agcccaga	9-16	-	1.55		Y
							GRE-07	acagccca	7-14	+	0.5		Y
							GRE-07	ggcacagc	4-11	-	4.51		Y
							GRE-07	tgggcaca	2-9	-	3.45		Y
											Average score	5.86571	2.04682
											Std. score	1.61261	1.73217
Prediction method	Experimentally validated binding sites in dataset						Predicted sites reported by the method
	Seq ID	Gene ID	Subsequence	Gene name	Range	Site	Seq ID	Hit sequence	Position	Strand	Score	TP	FP
LMM	GRE-01	J00148	369-384	human growth hormone GH1	18-33	GGCACAATGTGTCCTG	GRE-01	tgGGCACAATGTGTCCTGa	16-34	+	594	Y
Matrix ID: V$GR_Q6	GRE-02	V01185	153-168	murine sarcoma virus (strain 124)	18-33	GGGACCATCTGTTCTT	GRE-02	tgGGGACCATCTGTTCTTg	16-34	+	596	Y
Consensus:	GRE-03	V01185	226-241	murine sarcoma virus (strain 124)	18-33	TGTTCCATCTGTTCTT	GRE-03	gcTGTTCCATCTGTTCTTg	16-34	+	589	Y
NNNNNNCNNTNTGTNCTNN	GRE-04	X05145	110-125	rat tryptophan oxygenase promoter region	18-33	CTTTCATGATGTCCTG	GRE-04	ccCTTTCATGATGTCCTGg	16-34	+	560	Y
	GRE-05	X05145	138-153	rat tryptophan oxygenase promoter region	18-33	TGCACAGCGAGTTCTA	GRE-05	ctAGAACTCGCTGTGCATa	17-35	-	543	Y
	GRE-06	K02013	220-236	human immunodeficiency virus type 1, isolate BRU	18-33	TAACTATATGTCCTAA	GRE-06	ggcTAACTATATGTCCTAA	15-33	+	580	Y
	GRE-07	X04143	208-223	human gene for bone gla protein (BGP)	18-33	GGTATAAACAGTGCTG	GRE-07	ACCCtctgggctgtgccca	31-49	-	515		Y
											Average score	577	n/a
											Std. score	21.2038	n/a
Prediction method	Experimentally validated binding sites in dataset						Predicted sites reported by the method
	Seq ID	Gene ID	Subsequence	Gene name	Range	Site	Seq ID	Hit sequence	Position	Strand	Score	TP	FP
ScanACE	GRE-01	J00148	369-384	human growth hormone GH1	18-33	GGCACAATGTGTCCTG	GRE-01	TGTGTCCT	25-32	+	9.77274	Y
Motif: M00921 alignment	GRE-02	V01185	153-168	murine sarcoma virus (strain 124)	18-33	GGGACCATCTGTTCTT	GRE-02	TCTGTTCT	25-32	+	10.9911	Y
Equiv. to: V$GR_Q6_01	GRE-03	V01185	226-241	murine sarcoma virus (strain 124)	18-33	TGTTCCATCTGTTCTT	GRE-03	TCTGTTCT	25-32	+	10.9911	Y
	GRE-04	X05145	110-125	rat tryptophan oxygenase promoter region	18-33	CTTTCATGATGTCCTG	GRE-04	tatgttca	3-10	+	9.02388		Y
	GRE-05	X05145	138-153	rat tryptophan oxygenase promoter region	18-33	TGCACAGCGAGTTCTA	GRE-05	not found
	GRE-06	K02013	220-236	human immunodeficiency virus type 1, isolate BRU	18-33	TAACTATATGTCCTAA	GRE-06	TATGTCCT	24-31	+	9.62465	Y
	GRE-07	X04143	208-223	human gene for bone gla protein (BGP)	18-33	GGTATAAACAGTGCTG	GRE-07	not found
											Average score	10.3449	n/a
											Std. score	0.748616	n/a

## Sheet: HNF-1
TRANSCRIPTION FACTOR: HNF-1
Prediction method	Experimentally validated binding sites in dataset						Predicted sites reported by the method
	Seq ID	Gene ID	Subsequence	Gene name	Range	Site	Seq ID	Hit sequence	Position	Strand	Score	TP	FP
HMMER	HNF1-01	L13460 (WK0001hum)	+1819/+1848	human CYP7A cholesterol 7alpha-hydroxylase	19-33	AGTTAATGGATCTGG	HNF1-01	aAGTTAATGGATCTGGat	18-35	+	-0.2	Y
Model ID: M00790					19-33	GATTAATAATTGATG	HNF1-01	Gatactatgtatataaaa	33-50	-	-3.5		Y
Equiv. to: V$HNF1_Q6	HNF1-02	M60197 (WK0004rat)	+2128/+2157	rat vitamin D-binding protein DBP	19-33	GATTAATAATTGATG	HNF1-02	aGATTAATAATTGATGaa	18-35	+	6.8	Y
Consensus:	HNF1-03	M60197 (WK0004rat)	+2010/+2039	rat vitamin D-binding protein DBP	19-33	AGTTAATGATTAAAA	HNF1-03	aAGTTAATGATTAAAAcc	18-35	+	8.1	Y
*->tggttaaT.atta.c.ga<-*	HNF1-04	M60197 (WK0004rat)	+532/+561	rat vitamin D-binding protein DBP	19-33	AGTTAATCTTTAGCT	HNF1-04	cAGTTAATCTTTAGCTac	18-35	+	4.9	Y
	HNF1-05	AF033857 (WK0009hum rc)	+1599/+1628	human PAH phenylalanine hydroxylase	19-33	AAGTTGAAGATTACC	HNF1-05	gAAGTTGAAGATTACCca	18-35	-	2.6	Y
	HNF1-06	AF033857 (WK0009hum rc)	+1536/+1565	human PAH phenylalanine hydroxylase	19-33	GAGTTAATCATAATC	HNF1-06	tGAGTTAATCATAATCca	18-35	-	2.7	Y
	HNF1-07	AF051355 (WK0010hum)	+3687/+3716	human glucose-6-phosphatase	19-33	AGTTAATCATTGGCC	HNF1-07	aAGTTAATCATTGGCCct	18-35	+	5.6	Y
	HNF1-08	U47685 (WK0012hum rc)	+599/+628	human protein C	19-33	GAGTTAATCCATAAC	HNF1-08	GAGTTAATCCATAACcac	19-36	+	2.8	Y
	HNF1-09	Y12262 (WK0022hum)	+1595/+1624	human selenoprotein P	19-33	AGTTGATAACAATCA	HNF1-09	aAGTTGATAACAATCAgc	18-35	+	-0.3	Y
	HNF1-10	S56304 (WK0025rat)	+1048/+1077	rat AADC aromatic L-amino acid decarboxylase	19-33	AATTAATGTTTAACC	HNF1-10	aAATTAATGTTTAACCag	18-35	+	5	Y
	HNF1-11	S85346 (WK0029hum rc)	+1643/+1672	human IGF-I insulin-like growth factor I	19-33	AAGTTATTGAGTAAG	HNF1-11	AAGTTATTGAGTAAGgac	19-36	+	1.9	Y
	HNF1-12	S85346 (WK0029hum)	+1480/+1509	human IGF-I insulin-like growth factor I	19-33	AGTTAATCAGAAAAC	HNF1-12	aaAGTTAATCAGAAAACa	17-34	-	4.5	Y
	HNF1-13	D87674 (WK0032hum rc)	+3092/+3121	human bilirubin UDP-glucuronosyltransferase UGT1*1	19-33	AAGTTAATGTTTGAC	HNF1-13	AAGTTAATGTTTGACtgt	19-36	+	7.4	Y
	HNF1-14	AF093878 (WK0032mus rc)	+1009/+1038	mouse bilirubin UDP-glucuronosyltransferase UGT1*1	19-33	CAGTTAATGATTGAT	HNF1-14	CAGTTAATGATTGATtgt	19-36	+	6.2	Y
	HNF1-15	M15657 (WK0033hum rc)	+2265/+2294	human aldolase B	19-33	CTGTTAATCATAAAA	HNF1-15	tCTGTTAATCATAAAAca	18-35	-	6.1	Y
	HNF1-16	M29301 (WK0034rat rc)	+1857/+1886	rat senescence marker protein 2A	19-33	GAATAAATAAATATT	HNF1-16	gatagGAATAAATAAATA	14-31	-	1.7	Y
	HNF1-17	M29301 (WK0034rat)	+1912/+1941	rat senescence marker protein 2A	19-33	TGTTAATGATTCTTT	HNF1-17	aTGTTAATGATTCTTTta	18-35	+	5.7	Y
	HNF1-18	AF236668 (WK0036chi)	+84/+113	chicken CYP2H1	19-33	GATTAATAAGTAACC	HNF1-18	caGATTAATAAGTAACCt	17-34	-	7.2	Y
											Average score	4.37222	n/a
											Std. score	2.56258	n/a
Prediction method	Experimentally validated binding sites in dataset						Predicted sites reported by the method
	Seq ID	Gene ID	Subsequence	Gene name	Range	Site	Seq ID	Hit sequence	Position	Strand	Score	TP	FP
HMMER	HNF1-01	L13460 (WK0001hum)	+1819/+1848	human CYP7A cholesterol 7alpha-hydroxylase	19-33	AGTTAATGGATCTGG	HNF1-01	GTTAATGGATCTG	20-32	+	-2.4	Y
Model ID: T01211					19-33	GATTAATAATTGATG	HNF1-01	tatgtatataaaa	38-50	-	-6.1		Y
Consensus:	HNF1-02	M60197 (WK0004rat)	+2128/+2157	rat vitamin D-binding protein DBP	19-33	GATTAATAATTGATG	HNF1-02	ATTAATAATTGAT	20-32	+	5.5	Y
*->gttaat.attaac<-*	HNF1-03	M60197 (WK0004rat)	+2010/+2039	rat vitamin D-binding protein DBP	19-33	AGTTAATGATTAAAA	HNF1-03	GTTAATGATTAAA	20-32	+	9	Y
	HNF1-04	M60197 (WK0004rat)	+532/+561	rat vitamin D-binding protein DBP	19-33	AGTTAATCTTTAGCT	HNF1-04	GTTAATCTTTAGC	20-32	+	7.4	Y
	HNF1-05	AF033857 (WK0009hum rc)	+1599/+1628	human PAH phenylalanine hydroxylase	19-33	AAGTTGAAGATTACC	HNF1-05	GTTGAAGATTACC	21-33	+	5.5	Y
	HNF1-06	AF033857 (WK0009hum rc)	+1536/+1565	human PAH phenylalanine hydroxylase	19-33	GAGTTAATCATAATC	HNF1-06	GTTAATCATAATC	21-33	-	4.9	Y
	HNF1-07	AF051355 (WK0010hum)	+3687/+3716	human glucose-6-phosphatase	19-33	AGTTAATCATTGGCC	HNF1-07	GTTAATCATTGGC	20-32	+	6.8	Y
	HNF1-08	U47685 (WK0012hum rc)	+599/+628	human protein C	19-33	GAGTTAATCCATAAC	HNF1-08	GTTAATCCATAAC	21-33	+	3.3	Y
	HNF1-09	Y12262 (WK0022hum)	+1595/+1624	human selenoprotein P	19-33	AGTTGATAACAATCA	HNF1-09	GATAACAATCAgc	23-35	-	1.7	Y
	HNF1-10	S56304 (WK0025rat)	+1048/+1077	rat AADC aromatic L-amino acid decarboxylase	19-33	AATTAATGTTTAACC	HNF1-10	ATTAATGTTTAAC	20-32	-	7.2	Y
	HNF1-11	S85346 (WK0029hum rc)	+1643/+1672	human IGF-I insulin-like growth factor I	19-33	AAGTTATTGAGTAAG	HNF1-11	GTTATTGAGTAAG	21-33	+	0.7	Y
	HNF1-12	S85346 (WK0029hum)	+1480/+1509	human IGF-I insulin-like growth factor I	19-33	AGTTAATCAGAAAAC	HNF1-12	GTTAATCAGAAAA	20-32	+	0.4	Y
	HNF1-13	D87674 (WK0032hum rc)	+3092/+3121	human bilirubin UDP-glucuronosyltransferase UGT1*1	19-33	AAGTTAATGTTTGAC	HNF1-13	GTTAATGTTTGAC	21-33	+	7.8	Y
	HNF1-14	AF093878 (WK0032mus rc)	+1009/+1038	mouse bilirubin UDP-glucuronosyltransferase UGT1*1	19-33	CAGTTAATGATTGAT	HNF1-14	GTTAATGATTGAT	21-33	+	8	Y
	HNF1-15	M15657 (WK0033hum rc)	+2265/+2294	human aldolase B	19-33	CTGTTAATCATAAAA	HNF1-15	GTTAATCATAAAA	21-33	+	3.4	Y
	HNF1-16	M29301 (WK0034rat rc)	+1857/+1886	rat senescence marker protein 2A	19-33	GAATAAATAAATATT	HNF1-16	gGAATAAATAAAT	18-30	-	-0.3	Y
	HNF1-17	M29301 (WK0034rat)	+1912/+1941	rat senescence marker protein 2A	19-33	TGTTAATGATTCTTT	HNF1-17	GTTAATGATTCTT	20-32	+	4.4	Y
	HNF1-18	AF236668 (WK0036chi)	+84/+113	chicken CYP2H1	19-33	GATTAATAAGTAACC	HNF1-18	ATTAATAAGTAAC	20-32	-	6.9	Y
											Average score	4.45556	n/a
											Std. score	3.29585	n/a
Prediction method	Experimentally validated binding sites in dataset						Predicted sites reported by the method
	Seq ID	Gene ID	Subsequence	Gene name	Range	Site	Seq ID	Hit sequence	Position	Strand	Score	TP	FP
MATCH	HNF1-01	L13460 (WK0001hum)	+1819/+1848	human CYP7A cholesterol 7alpha-hydroxylase	19-33	AGTTAATGGATCTGG	HNF1-01	aAGTTAATGGATCTGGat	18-35	+	0.825	Y
Matrix ID: V$HNF1_Q6	HNF1-02	M60197 (WK0004rat)	+2128/+2157	rat vitamin D-binding protein DBP	19-33	GATTAATAATTGATG	HNF1-02	aGATTAATAATTGATGaa	18-35	+	0.899	Y
Consensus:							HNF1-02	Gaatttctagttaggact	33-50	+	0.731		Y
WRGTTAATNATTAACNNN	HNF1-03	M60197 (WK0004rat)	+2010/+2039	rat vitamin D-binding protein DBP	19-33	AGTTAATGATTAAAA	HNF1-03	aAGTTAATGATTAAAAcc	18-35	+	0.955	Y
	HNF1-04	M60197 (WK0004rat)	+532/+561	rat vitamin D-binding protein DBP	19-33	AGTTAATCTTTAGCT	HNF1-04	cAGTTAATCTTTAGCTac	18-35	+	0.945	Y
	HNF1-05	AF033857 (WK0009hum rc)	+1599/+1628	human PAH phenylalanine hydroxylase	19-33	AAGTTGAAGATTACC	HNF1-05	cctttgctgatttggAAG	4-21	+	0.717		Y
							HNF1-05	gAAGTTGAAGATTACCca	18-35	-	0.748	Y
	HNF1-06	AF033857 (WK0009hum rc)	+1536/+1565	human PAH phenylalanine hydroxylase	19-33	GAGTTAATCATAATC	HNF1-06	GAGTTAATCATAATCcat	19-36	+	0.903	Y
	HNF1-07	AF051355 (WK0010hum)	+3687/+3716	human glucose-6-phosphatase	19-33	AGTTAATCATTGGCC	HNF1-07	aAGTTAATCATTGGCCct	18-35	+	0.953	Y
	HNF1-08	U47685 (WK0012hum rc)	+599/+628	human protein C	19-33	GAGTTAATCCATAAC	HNF1-08	GAGTTAATCCATAACcac	19-36	+	0.866	Y
	HNF1-09	Y12262 (WK0022hum)	+1595/+1624	human selenoprotein P	19-33	AGTTGATAACAATCA	HNF1-09	aAGTTGATAACAATCAgc	18-35	+	0.727	Y
	HNF1-10	S56304 (WK0025rat)	+1048/+1077	rat AADC aromatic L-amino acid decarboxylase	19-33	AATTAATGTTTAACC	HNF1-10	aAATTAATGTTTAACCag	18-35	+	0.9	Y
	HNF1-11	S85346 (WK0029hum rc)	+1643/+1672	human IGF-I insulin-like growth factor I	19-33	AAGTTATTGAGTAAG	HNF1-11	AAGTTATTGAGTAAGgac	19-36	+	0.822	Y
	HNF1-12	S85346 (WK0029hum)	+1480/+1509	human IGF-I insulin-like growth factor I	19-33	AGTTAATCAGAAAAC	HNF1-12	aAGTTAATCAGAAAACag	18-35	+	0.808	Y
	HNF1-13	D87674 (WK0032hum rc)	+3092/+3121	human bilirubin UDP-glucuronosyltransferase UGT1*1	19-33	AAGTTAATGTTTGAC	HNF1-13	AAGTTAATGTTTGACtgt	19-36	+	0.951	Y
	HNF1-14	AF093878 (WK0032mus rc)	+1009/+1038	mouse bilirubin UDP-glucuronosyltransferase UGT1*1	19-33	CAGTTAATGATTGAT	HNF1-14	CAGTTAATGATTGATtgt	19-36	+	0.943	Y
							HNF1-14	TGATTGATtgtgccccat	26-43	+	0.731		Y
	HNF1-15	M15657 (WK0033hum rc)	+2265/+2294	human aldolase B	19-33	CTGTTAATCATAAAA	HNF1-15	CTGTTAATCATAAAAcag	19-36	+	0.883	Y
	HNF1-16	M29301 (WK0034rat rc)	+1857/+1886	rat senescence marker protein 2A	19-33	GAATAAATAAATATT	HNF1-16	gaaactaactactgatag	1-18	-	0.732		Y
							HNF1-16	gatagGAATAAATAAATA	14-31	-	0.84	Y
	HNF1-17	M29301 (WK0034rat)	+1912/+1941	rat senescence marker protein 2A	19-33	TGTTAATGATTCTTT	HNF1-17	aTGTTAATGATTCTTTta	18-35	+	0.934	Y
	HNF1-18	AF236668 (WK0036chi)	+84/+113	chicken CYP2H1	19-33	GATTAATAAGTAACC	HNF1-18	caGATTAATAAGTAACCt	17-34	-	0.937	Y
											Average score	0.879944	0.72775
											Std. score	0.0710654	0.00718215
Prediction method	Experimentally validated binding sites in dataset						Predicted sites reported by the method
	Seq ID	Gene ID	Subsequence	Gene name	Range	Site	Seq ID	Hit sequence	Position	Strand	Score	TP	FP
PATSER	HNF1-01	L13460 (WK0001hum)	+1819/+1848	human CYP7A cholesterol 7alpha-hydroxylase	19-33	AGTTAATGGATCTGG	HNF1-01	TGGatactatgtatataa	31-48	+	0.8		Y
Matrix ID: V$HNF1_Q6							HNF1-01	aAGTTAATGGATCTGGat	18-35	+	2.57	Y
Consensus:	HNF1-02	M60197 (WK0004rat)	+2128/+2157	rat vitamin D-binding protein DBP	19-33	GATTAATAATTGATG	HNF1-02	TGATGaatttctagttag	29-46	+	1.99		Y
WRGTTAATNATTAACNNN							HNF1-02	aGATTAATAATTGATGaa	18-35	+	7.17	Y
	HNF1-03	M60197 (WK0004rat)	+2010/+2039	rat vitamin D-binding protein DBP	19-33	AGTTAATGATTAAAA	HNF1-03	aAGTTAATGATTAAAAcc	18-35	+	9.29	Y
							HNF1-03	ccagtgacaaAGTTAATG	9-26	-	0.58		Y
	HNF1-04	M60197 (WK0004rat)	+532/+561	rat vitamin D-binding protein DBP	19-33	AGTTAATCTTTAGCT	HNF1-04	cAGTTAATCTTTAGCTac	18-35	+	7.94	Y
	HNF1-05	AF033857 (WK0009hum rc)	+1599/+1628	human PAH phenylalanine hydroxylase	19-33	AAGTTGAAGATTACC	HNF1-05	gAAGTTGAAGATTACCca	18-35	-	5.4	Y
	HNF1-06	AF033857 (WK0009hum rc)	+1536/+1565	human PAH phenylalanine hydroxylase	19-33	GAGTTAATCATAATC	HNF1-06	GAGTTAATCATAATCcat	19-36	+	5.48	Y
	HNF1-07	AF051355 (WK0010hum)	+3687/+3716	human glucose-6-phosphatase	19-33	AGTTAATCATTGGCC	HNF1-07	aAGTTAATCATTGGCCct	18-35	+	8.78	Y
	HNF1-08	U47685 (WK0012hum rc)	+599/+628	human protein C	19-33	GAGTTAATCCATAAC	HNF1-08	AACcacaaatatttgctt	31-48	-	0.98		Y
							HNF1-08	GAGTTAATCCATAACcac	19-36	+	6.07	Y
	HNF1-09	Y12262 (WK0022hum)	+1595/+1624	human selenoprotein P	19-33	AGTTGATAACAATCA	HNF1-09	aAGTTGATAACAATCAgc	18-35	+	3.18	Y
							HNF1-09	tactttcttttaAGTTGA	7-24	+	0.26		Y
							HNF1-09	ttgctactttcttttaAG	3-20	+	1.13		Y
	HNF1-10	S56304 (WK0025rat)	+1048/+1077	rat AADC aromatic L-amino acid decarboxylase	19-33	AATTAATGTTTAACC	HNF1-10	aAATTAATGTTTAACCag	18-35	+	6.72	Y
							HNF1-10	ttataccatcagaAATTA	6-23	-	0.21		Y
	HNF1-11	S85346 (WK0029hum rc)	+1643/+1672	human IGF-I insulin-like growth factor I	19-33	AAGTTATTGAGTAAG	HNF1-11	AAGTTATTGAGTAAGgac	19-36	+	4.33	Y
	HNF1-12	S85346 (WK0029hum)	+1480/+1509	human IGF-I insulin-like growth factor I	19-33	AGTTAATCAGAAAAC	HNF1-12	ACagatccttattttcta	32-49	-	0.22		Y
							HNF1-12	aaAGTTAATCAGAAAACa	17-34	-	6.9	Y
	HNF1-13	D87674 (WK0032hum rc)	+3092/+3121	human bilirubin UDP-glucuronosyltransferase UGT1*1	19-33	AAGTTAATGTTTGAC	HNF1-13	AAGTTAATGTTTGACtgt	19-36	+	9.8	Y
							HNF1-13	aaaccaatcgatacaccA	2-19	-	0.29		Y
	HNF1-14	AF093878 (WK0032mus rc)	+1009/+1038	mouse bilirubin UDP-glucuronosyltransferase UGT1*1	19-33	CAGTTAATGATTGAT	HNF1-14	TGATTGATtgtgccccat	26-43	+	1.33		Y
							HNF1-14	CAGTTAATGATTGATtgt	19-36	+	8.75	Y
	HNF1-15	M15657 (WK0033hum rc)	+2265/+2294	human aldolase B	19-33	CTGTTAATCATAAAA	HNF1-15	tCTGTTAATCATAAAAca	18-35	-	8.79	Y
	HNF1-16	M29301 (WK0034rat rc)	+1857/+1886	rat senescence marker protein 2A	19-33	GAATAAATAAATATT	HNF1-16	gatagGAATAAATAAATA	14-31	-	3.43	Y
	HNF1-17	M29301 (WK0034rat)	+1912/+1941	rat senescence marker protein 2A	19-33	TGTTAATGATTCTTT	HNF1-17	aTGTTAATGATTCTTTta	18-35	+	6.46	Y
	HNF1-18	AF236668 (WK0036chi)	+84/+113	chicken CYP2H1	19-33	GATTAATAAGTAACC	HNF1-18	caGATTAATAAGTAACCt	17-34	-	8.49	Y
							HNF1-18	attctaatcttgagcaGA	3-20	+	3.01		Y
											Average score	6.64167	0.981818
											Std. score	2.21687	0.874263
Prediction method	Experimentally validated binding sites in dataset						Predicted sites reported by the method
	Seq ID	Gene ID	Subsequence	Gene name	Range	Site	Seq ID	Hit sequence	Position	Strand	Score	TP	FP
LMM	HNF1-01	L13460 (WK0001hum)	+1819/+1848	human CYP7A cholesterol 7alpha-hydroxylase	19-33	AGTTAATGGATCTGG	HNF1-01	AGTTAATGGATCTGG	19-33	+	490	Y
Matrix ID: V$HNF1_01	HNF1-02	M60197 (WK0004rat)	+2128/+2157	rat vitamin D-binding protein DBP	19-33	GATTAATAATTGATG	HNF1-02	GATTAATAATTGATG	19-33	+	508	Y
Consensus:	HNF1-03	M60197 (WK0004rat)	+2010/+2039	rat vitamin D-binding protein DBP	19-33	AGTTAATGATTAAAA	HNF1-03	AGTTAATGATTAAAA	19-33	+	578	Y
GGTTAATNWTTAMMN	HNF1-04	M60197 (WK0004rat)	+532/+561	rat vitamin D-binding protein DBP	19-33	AGTTAATCTTTAGCT	HNF1-04	AGTTAATCTTTAGCT	19-33	+	568	Y
	HNF1-05	AF033857 (WK0009hum rc)	+1599/+1628	human PAH phenylalanine hydroxylase	19-33	AAGTTGAAGATTACC	HNF1-05	gggTAATCTTCAACT	17-31	-	464	Y
	HNF1-06	AF033857 (WK0009hum rc)	+1536/+1565	human PAH phenylalanine hydroxylase	19-33	GAGTTAATCATAATC	HNF1-06	AGTTAATCATAATCc	20-34	+	536	Y
	HNF1-07	AF051355 (WK0010hum)	+3687/+3716	human glucose-6-phosphatase	19-33	AGTTAATCATTGGCC	HNF1-07	AGTTAATCATTGGCC	19-33	+	569	Y
	HNF1-08	U47685 (WK0012hum rc)	+599/+628	human protein C	19-33	GAGTTAATCCATAAC	HNF1-08	AGTTAATCCATAACc	20-34	+	522	Y
	HNF1-09	Y12262 (WK0022hum)	+1595/+1624	human selenoprotein P	19-33	AGTTGATAACAATCA	HNF1-09	not found
	HNF1-10	S56304 (WK0025rat)	+1048/+1077	rat AADC aromatic L-amino acid decarboxylase	19-33	AATTAATGTTTAACC	HNF1-10	ggTTAAACATTAATT	18-32	-	518	Y
	HNF1-11	S85346 (WK0029hum rc)	+1643/+1672	human IGF-I insulin-like growth factor I	19-33	AAGTTATTGAGTAAG	HNF1-11	AGTTATTGAGTAAGg	20-34	+	500	Y
	HNF1-12	S85346 (WK0029hum)	+1480/+1509	human IGF-I insulin-like growth factor I	19-33	AGTTAATCAGAAAAC	HNF1-12	AGTTAATCAGAAAAC	19-33	+	492	Y
	HNF1-13	D87674 (WK0032hum rc)	+3092/+3121	human bilirubin UDP-glucuronosyltransferase UGT1*1	19-33	AAGTTAATGTTTGAC	HNF1-13	AGTTAATGTTTGACt	20-34	+	561	Y
	HNF1-14	AF093878 (WK0032mus rc)	+1009/+1038	mouse bilirubin UDP-glucuronosyltransferase UGT1*1	19-33	CAGTTAATGATTGAT	HNF1-14	AGTTAATGATTGATt	20-34	+	562	Y
	HNF1-15	M15657 (WK0033hum rc)	+2265/+2294	human aldolase B	19-33	CTGTTAATCATAAAA	HNF1-15	TGTTAATCATAAAAc	20-34	+	527	Y
	HNF1-16	M29301 (WK0034rat rc)	+1857/+1886	rat senescence marker protein 2A	19-33	GAATAAATAAATATT	HNF1-16	not found
	HNF1-17	M29301 (WK0034rat)	+1912/+1941	rat senescence marker protein 2A	19-33	TGTTAATGATTCTTT	HNF1-17	TGTTAATGATTCTTT	19-33	+	550	Y
	HNF1-18	AF236668 (WK0036chi)	+84/+113	chicken CYP2H1	19-33	GATTAATAAGTAACC	HNF1-18	ggTTACTTATTAATC	18-32	-	557	Y
											Average score	531.375	n/a
											Std. score	34.0487	n/a
Prediction method	Experimentally validated binding sites in dataset						Predicted sites reported by the method
	Seq ID	Gene ID	Subsequence	Gene name	Range	Site	Seq ID	Hit sequence	Position	Strand	Score	TP	FP
ScanACE	HNF1-01	L13460 (WK0001hum)	+1819/+1848	human CYP7A cholesterol 7alpha-hydroxylase	19-33	AGTTAATGGATCTGG	HNF1-01	not found
Motif: M00790 alignment	HNF1-02	M60197 (WK0004rat)	+2128/+2157	rat vitamin D-binding protein DBP	19-33	GATTAATAATTGATG	HNF1-02	aGATTAATAATTGATGaa	18-35	+	13.2715	Y
Equiv. to: V$HNF1_Q6	HNF1-03	M60197 (WK0004rat)	+2010/+2039	rat vitamin D-binding protein DBP	19-33	AGTTAATGATTAAAA	HNF1-03	aAGTTAATGATTAAAAcc	18-35	+	15.758	Y
	HNF1-04	M60197 (WK0004rat)	+532/+561	rat vitamin D-binding protein DBP	19-33	AGTTAATCTTTAGCT	HNF1-04	cAGTTAATCTTTAGCTac	18-35	+	12.6839	Y
	HNF1-05	AF033857 (WK0009hum rc)	+1599/+1628	human PAH phenylalanine hydroxylase	19-33	AAGTTGAAGATTACC	HNF1-05	not found
	HNF1-06	AF033857 (WK0009hum rc)	+1536/+1565	human PAH phenylalanine hydroxylase	19-33	GAGTTAATCATAATC	HNF1-06	not found
	HNF1-07	AF051355 (WK0010hum)	+3687/+3716	human glucose-6-phosphatase	19-33	AGTTAATCATTGGCC	HNF1-07	aAGTTAATCATTGGCCct	18-35	+	13.3346	Y
	HNF1-08	U47685 (WK0012hum rc)	+599/+628	human protein C	19-33	GAGTTAATCCATAAC	HNF1-08	not found
	HNF1-09	Y12262 (WK0022hum)	+1595/+1624	human selenoprotein P	19-33	AGTTGATAACAATCA	HNF1-09	not found
	HNF1-10	S56304 (WK0025rat)	+1048/+1077	rat AADC aromatic L-amino acid decarboxylase	19-33	AATTAATGTTTAACC	HNF1-10	aAATTAATGTTTAACCag	18-35	+	12.0513	Y
	HNF1-11	S85346 (WK0029hum rc)	+1643/+1672	human IGF-I insulin-like growth factor I	19-33	AAGTTATTGAGTAAG	HNF1-11	not found
	HNF1-12	S85346 (WK0029hum)	+1480/+1509	human IGF-I insulin-like growth factor I	19-33	AGTTAATCAGAAAAC	HNF1-12	tgTTTTCTGATTAACTTt	17-34	-	12.2766	Y
	HNF1-13	D87674 (WK0032hum rc)	+3092/+3121	human bilirubin UDP-glucuronosyltransferase UGT1*1	19-33	AAGTTAATGTTTGAC	HNF1-13	AAGTTAATGTTTGACtgt	19-36	+	15.9175	Y
	HNF1-14	AF093878 (WK0032mus rc)	+1009/+1038	mouse bilirubin UDP-glucuronosyltransferase UGT1*1	19-33	CAGTTAATGATTGAT	HNF1-14	CAGTTAATGATTGATtgt	19-36	+	14.4255	Y
	HNF1-15	M15657 (WK0033hum rc)	+2265/+2294	human aldolase B	19-33	CTGTTAATCATAAAA	HNF1-15	tGTTTTATGATTAACAga	18-35	-	15.0198	Y
	HNF1-16	M29301 (WK0034rat rc)	+1857/+1886	rat senescence marker protein 2A	19-33	GAATAAATAAATATT	HNF1-16	not found
	HNF1-17	M29301 (WK0034rat)	+1912/+1941	rat senescence marker protein 2A	19-33	TGTTAATGATTCTTT	HNF1-17	aTGTTAATGATTCTTTta	18-35	+	12.2512	Y
	HNF1-18	AF236668 (WK0036chi)	+84/+113	chicken CYP2H1	19-33	GATTAATAAGTAACC	HNF1-18	agGTTACTTATTAATCTg	17-34	-	14.0407	Y
											Average score	13.73	n/a
											Std. score	1.4	n/a

## Sheet: HNF-3
TRANSCRIPTION FACTOR: HNF-3
Prediction method	Experimentally validated binding sites in dataset						Predicted sites reported by the method
	Seq ID	Gene ID	Subsequence	Gene name	Range	Site	Seq ID	Hit sequence	Position	Strand	Score	TP	FP
HMMER	HNF3-01	L13460 (WK0001hum)	+1796/+1825	human CYP7A cholesterol 7alpha-hydroxylase	21-31	GTTTGCTTTGT	HNF3-01	atgaacaaatg	3-13	-	2.6		Y
Model ID: M00724							HNF3-01	tGTTTGCTTTG	20-30	+	6.9	Y
Equiv. to: V$HNF3ALPHA_Q6	HNF3-02	L13460 (WK0001hum)	+1573/+1602	human CYP7A cholesterol 7alpha-hydroxylase	22-30	GTTTATTTG	HNF3-02	TATTTGTtctt	25-35	+	5.8	Y
Consensus:							HNF3-02	ttttacacata	35-45	-	-0.8		Y
*->tgTTtgttttg<-*	HNF3-03	M59184 (WK0001rat)	+3455/+3484	rat CYP7A cholesterol 7alpha-hydroxylase	21-31	GTTTGTTCTGG	HNF3-03	tGTTTGTTCTG	20-30	+	6.2	Y
							HNF3-03	ctgagactatg	40-50	-	-8.2		Y
	HNF3-04	L28126 (WK0005rat)	+2479/+2508	rat glucose transporter GLUT2	21-31	ATTTGCTCTGC	HNF3-04	cATTTGCTCTG	20-30	+	2.5	Y
	HNF3-05	U47685 (WK0012hum rc)	+584/+613	human protein C	21-31	TATTTGCTTGG	HNF3-05	aaccacaaaTA	12-22	-	-1.1		Y
							HNF3-05	TATTTGCTTGG	21-31	+	4.8	Y
	HNF3-06	U47685 (WK0012hum)	+541/+570	human protein C	21-31	GTTTGTCTATG	HNF3-06	tagtgccactG	11-21	-	-7.3		Y
							HNF3-06	tGTTTGTCTAT	20-30	+	4.9	Y
	HNF3-07	U50407 (WK0019rat)	+165/+194	rat HNF3-beta	21-31	GTTTGTTTTAG	HNF3-07	tGTTTGTTTTA	20-30	+	6.4	Y
							HNF3-07	Gttacgaaatg	31-41	-	-6.3		Y
	HNF3-08	Y12262 (WK0022hum rc)	+1651/+1680	human selenoprotein P	21-31	TGTTCATTCTT	HNF3-08	TGTTCATTCTT	21-31	+	1.9	Y
							HNF3-08	ccttgcaagca	39-49	-	-3.6		Y
	HNF3-09	AF236668 (WK0036chi rc)	+35/+64	chicken CYP2H1	21-31	TGTTTACTCTG	HNF3-09	TGTTTACTCTG	21-31	+	5.3	Y
							HNF3-09	ttacatgtaca	38-48	-	-6.3		Y
							HNF3-10	tGTTTGGTTTG	20-30	+	5.1	Y
	HNF3-10	NONE (WK0040mus)	+82/+111	mouse insulin-like growth factor binding protein-1 IGFBP-1	21-31	GTTTGGTTTGT	HNF3-10	tgaggtaagca	39-49	-	-5.6		Y
											Average score	4.98	-4.06667
											Std. score	1.62125	3.60555
Prediction method	Experimentally validated binding sites in dataset						Predicted sites reported by the method
	Seq ID	Gene ID	Subsequence	Gene name	Range	Site	Seq ID	Hit sequence	Position	Strand	Score	TP	FP
HMMER	HNF3-01	L13460 (WK0001hum)	+1796/+1825	human CYP7A cholesterol 7alpha-hydroxylase	21-31	GTTTGCTTTGT	HNF3-01	gaatgaaca	1-9	-	0.3		Y
Model ID: T01049							HNF3-01	tGTTTGCTT	20-28	+	4.7	Y
Consensus:	HNF3-02	L13460 (WK0001hum)	+1573/+1602	human CYP7A cholesterol 7alpha-hydroxylase	22-30	GTTTATTTG	HNF3-02	tcttaaaca	12-20	-	-4.8		Y
*->tgtTtgttt<-*							HNF3-02	TATTTGTtc	25-33	+	3.7	Y
	HNF3-03	M59184 (WK0001rat)	+3455/+3484	rat CYP7A cholesterol 7alpha-hydroxylase	21-31	GTTTGTTCTGG	HNF3-03	tGTTTGTTC	20-28	+	4	Y
							HNF3-03	gagactatg	42-50	-	-7.5		Y
	HNF3-04	L28126 (WK0005rat)	+2479/+2508	rat glucose transporter GLUT2	21-31	ATTTGCTCTGC	HNF3-04	cATTTGCTC	20-28	+	-0.3	Y
							HNF3-04	CTGCaaaca	28-36	-	-0.7		Y
	HNF3-05	U47685 (WK0012hum rc)	+584/+613	human protein C	21-31	TATTTGCTTGG	HNF3-05	ccacaaaTA	14-22	-	-1.7		Y
							HNF3-05	TATTTGCTT	21-29	+	4.5	Y
	HNF3-06	U47685 (WK0012hum)	+541/+570	human protein C	21-31	GTTTGTCTATG	HNF3-06	gtgccactG	13-21	-	-6.5		Y
							HNF3-06	tGTTTGTCT	20-28	+	2.6	Y
	HNF3-07	U50407 (WK0019rat)	+165/+194	rat HNF3-beta	21-31	GTTTGTTTTAG	HNF3-07	tGTTTGTTT	20-28	+	4.5	Y
							HNF3-07	tacgaaatg	33-41	-	-7.4		Y
	HNF3-08	Y12262 (WK0022hum rc)	+1651/+1680	human selenoprotein P	21-31	TGTTCATTCTT	HNF3-08	TGTTCATTC	21-29	+	0.3	Y
							HNF3-08	ttgcaagca	41-49	-	-4.5		Y
	HNF3-09	AF236668 (WK0036chi rc)	+35/+64	chicken CYP2H1	21-31	TGTTTACTCTG	HNF3-09	ggatgaact	9-17	-	-6		Y
							HNF3-09	TGTTTACTC	21-29	+	3.4	Y
							HNF3-09	tttttacat	35-43	+	0.4		Y
	HNF3-10	NONE (WK0040mus)	+82/+111	mouse insulin-like growth factor binding protein-1 IGFBP-1	21-31	GTTTGGTTTGT	HNF3-10	tGTTTGGTT	20-28	+	2.8	Y
							HNF3-10	aggtaagca	41-49	-	-1.8		Y
											Average score	3.02	-3.65455
											Std. score	1.74534	3.0415
Prediction method	Experimentally validated binding sites in dataset						Predicted sites reported by the method
	Seq ID	Gene ID	Subsequence	Gene name	Range	Site	Seq ID	Hit sequence	Position	Strand	Score	TP	FP
MATCH	HNF3-01	L13460 (WK0001hum)	+1796/+1825	human CYP7A cholesterol 7alpha-hydroxylase	21-31	GTTTGCTTTGT	HNF3-01	atgaacaaatg	3-13	-	0.837		Y
Matrix ID: V$HNF3ALPHA_Q6							HNF3-01	tGTTTGCTTTG	20-30	+	0.991	Y
Consensus:	HNF3-02	L13460 (WK0001hum)	+1573/+1602	human CYP7A cholesterol 7alpha-hydroxylase	22-30	GTTTATTTG	HNF3-02	catcttaaaca	10-20	-	0.851		Y
TRTTTGYTYWN							HNF3-02	TATTTGTtctt	25-35	+	0.964	Y
							HNF3-02	TGTtcttttta	29-39	+	0.804		Y
							HNF3-02	tttttacacat	34-44	+	0.824		Y
	HNF3-03	M59184 (WK0001rat)	+3455/+3484	rat CYP7A cholesterol 7alpha-hydroxylase	21-31	GTTTGTTCTGG	HNF3-03	tGTTTGTTCTG	20-30	+	0.985	Y
	HNF3-04	L28126 (WK0005rat)	+2479/+2508	rat glucose transporter GLUT2	21-31	ATTTGCTCTGC	HNF3-04	CTCTGCaaaca	26-36	-	0.909	Y
	HNF3-05	U47685 (WK0012hum rc)	+584/+613	human protein C	21-31	TATTTGCTTGG	HNF3-05	aaccacaaaTA	12-22	-	0.891		Y
							HNF3-05	TATTTGCTTGG	21-31	+	0.935	Y
	HNF3-06	U47685 (WK0012hum)	+541/+570	human protein C	21-31	GTTTGTCTATG	HNF3-06	tGTTTGTCTAT	20-30	+	0.948	Y
	HNF3-07	U50407 (WK0019rat)	+165/+194	rat HNF3-beta	21-31	GTTTGTTTTAG	HNF3-07	tGTTTGTTTTA	20-30	+	0.999	Y
							HNF3-07	Gttacgaaatg	31-41	-	0.722		Y
	HNF3-08	Y12262 (WK0022hum rc)	+1651/+1680	human selenoprotein P	21-31	TGTTCATTCTT	HNF3-08	tagtccaaagt	6-16	-	0.732		Y
							HNF3-08	TGTTCATTCTT	21-31	+	0.814	Y
	HNF3-09	AF236668 (WK0036chi rc)	+35/+64	chicken CYP2H1	21-31	TGTTTACTCTG	HNF3-09	TGTTTACTCTG	21-31	+	0.938	Y
							HNF3-09	tttttacatgt	35-45	+	0.812		Y
	HNF3-10	NONE (WK0040mus)	+82/+111	mouse insulin-like growth factor binding protein-1 IGFBP-1	21-31	GTTTGGTTTGT	HNF3-10	agtttggtggc	9-19	+	0.775		Y
							HNF3-10	tGTTTGGTTTG	20-30	+	0.972	Y
											Average score	0.9455	0.805333
											Std. score	0.054093	0.0548452
Prediction method	Experimentally validated binding sites in dataset						Predicted sites reported by the method
	Seq ID	Gene ID	Subsequence	Gene name	Range	Site	Seq ID	Hit sequence	Position	Strand	Score	TP	FP
PATSER	HNF3-01	L13460 (WK0001hum)	+1796/+1825	human CYP7A cholesterol 7alpha-hydroxylase	21-31	GTTTGCTTTGT	HNF3-01	tGTTTGCTTTG	20-30	+	9.65	Y
Matrix ID: V$HNF3ALPHA_Q6							HNF3-01	atgaacaaatg	3-13	-	5.82		Y
Consensus:	HNF3-02	L13460 (WK0001hum)	+1573/+1602	human CYP7A cholesterol 7alpha-hydroxylase	22-30	GTTTATTTG	HNF3-02	ttttacacata	35-45	-	2.47		Y
TRTTTGYTYWN							HNF3-02	TGTtcttttta	29-39	+	3.26		Y
							HNF3-02	TATTTGTtctt	25-35	+	8.38	Y
							HNF3-02	catcttaaaca	10-20	-	1.46		Y
	HNF3-03	M59184 (WK0001rat)	+3455/+3484	rat CYP7A cholesterol 7alpha-hydroxylase	21-31	GTTTGTTCTGG	HNF3-03	tGTTTGTTCTG	20-30	+	9.46	Y
	HNF3-04	L28126 (WK0005rat)	+2479/+2508	rat glucose transporter GLUT2	21-31	ATTTGCTCTGC	HNF3-04	cATTTGCTCTG	20-30	+	6.47	Y
							HNF3-04	tgctgggtcag	7-17	+	1.23		Y
	HNF3-05	U47685 (WK0012hum rc)	+584/+613	human protein C	21-31	TATTTGCTTGG	HNF3-05	TATTTGCTTGG	21-31	+	7.45	Y
							HNF3-05	aaccacaaaTA	12-22	-	1.51		Y
	HNF3-06	U47685 (WK0012hum)	+541/+570	human protein C	21-31	GTTTGTCTATG	HNF3-06	tGTTTGTCTAT	20-30	+	7.56	Y
	HNF3-07	U50407 (WK0019rat)	+165/+194	rat HNF3-beta	21-31	GTTTGTTTTAG	HNF3-07	tGTTTGTTTTA	20-30	+	9.05	Y
	HNF3-08	Y12262 (WK0022hum rc)	+1651/+1680	human selenoprotein P	21-31	TGTTCATTCTT	HNF3-08	ccttgcaagca	39-49	-	0.78		Y
							HNF3-08	TGTTCATTCTT	21-31	+	4.94	Y
	HNF3-09	AF236668 (WK0036chi rc)	+35/+64	chicken CYP2H1	21-31	TGTTTACTCTG	HNF3-09	tttttacatgt	35-45	+	0.73		Y
							HNF3-09	TGTTTACTCTG	21-31	+	8.33	Y
	HNF3-10	NONE (WK0040mus)	+82/+111	mouse insulin-like growth factor binding protein-1 IGFBP-1	21-31	GTTTGGTTTGT	HNF3-10	TGTgtgactgt	29-39	+	0.53		Y
							HNF3-10	tGTTTGGTTTG	20-30	+	8.09	Y
											Average score	7.938	1.97667
											Std. score	1.42907	1.68756
Prediction method	Experimentally validated binding sites in dataset						Predicted sites reported by the method
	Seq ID	Gene ID	Subsequence	Gene name	Range	Site	Seq ID	Hit sequence	Position	Strand	Score	TP	FP
LMM	HNF3-01	L13460 (WK0001hum)	+1796/+1825	human CYP7A cholesterol 7alpha-hydroxylase	21-31	GTTTGCTTTGT	HNF3-01	tGTTTGCTTTG	20-30	+	596	Y
Matrix ID: V$HNF3ALPHA_Q6							HNF3-01	catttgttcat	38-48	-	503		Y
Consensus:	HNF3-02	L13460 (WK0001hum)	+1573/+1602	human CYP7A cholesterol 7alpha-hydroxylase	22-30	GTTTATTTG	HNF3-02	TATTTGTtctt	25-35	+	579	Y
TRTTTGYTYWN							HNF3-02	TGtttaagatg	31-41	-	511		Y
	HNF3-03	M59184 (WK0001rat)	+3455/+3484	rat CYP7A cholesterol 7alpha-hydroxylase	21-31	GTTTGTTCTGG	HNF3-03	tGTTTGTTCTG	20-30	+	592	Y
	HNF3-04	L28126 (WK0005rat)	+2479/+2508	rat glucose transporter GLUT2	21-31	ATTTGCTCTGC	HNF3-04	tgtttgcAGAG	15-25	-	546		Y
	HNF3-05	U47685 (WK0012hum rc)	+584/+613	human protein C	21-31	TATTTGCTTGG	HNF3-05	TATTTGCTTGG	21-31	+	562	Y
	HNF3-06	U47685 (WK0012hum)	+541/+570	human protein C	21-31	GTTTGTCTATG	HNF3-06	tGTTTGTCTAT	20-30	+	570	Y
	HNF3-07	U50407 (WK0019rat)	+165/+194	rat HNF3-beta	21-31	GTTTGTTTTAG	HNF3-07	tGTTTGTTTTA	20-30	+	601	Y
	HNF3-08	Y12262 (WK0022hum rc)	+1651/+1680	human selenoprotein P	21-31	TGTTCATTCTT	HNF3-08	TGTTCATTCTT	21-31	+	490	Y
	HNF3-09	AF236668 (WK0036chi rc)	+35/+64	chicken CYP2H1	21-31	TGTTTACTCTG	HNF3-09	tttttacatgt	35-45	+	488		Y
							HNF3-09	TGTTTACTCTG	21-31	+	564	Y
	HNF3-10	NONE (WK0040mus)	+82/+111	mouse insulin-like growth factor binding protein-1 IGFBP-1	21-31	GTTTGGTTTGT	HNF3-10	tGTTTGGTTTG	20-30	+	584	Y
											Average score	570.889	512
											Std. score	33.3371	24.59
Prediction method	Experimentally validated binding sites in dataset						Predicted sites reported by the method
	Seq ID	Gene ID	Subsequence	Gene name	Range	Site	Seq ID	Hit sequence	Position	Strand	Score	TP	FP
ScanACE	HNF3-01	L13460 (WK0001hum)	+1796/+1825	human CYP7A cholesterol 7alpha-hydroxylase	21-31	GTTTGCTTTGT	HNF3-01	tGTTTGCTTTG	20-30	+	14.4692	Y
Motif: M00724 alignment	HNF3-02	L13460 (WK0001hum)	+1573/+1602	human CYP7A cholesterol 7alpha-hydroxylase	22-30	GTTTATTTG	HNF3-02	TATTTGTtctt	25-35	+	13.7933	Y
Equiv. to: V$HNF3ALPHA_Q6	HNF3-03	M59184 (WK0001rat)	+3455/+3484	rat CYP7A cholesterol 7alpha-hydroxylase	21-31	GTTTGTTCTGG	HNF3-03	tGTTTGTTCTG	20-30	+	14.1968	Y
	HNF3-04	L28126 (WK0005rat)	+2479/+2508	rat glucose transporter GLUT2	21-31	ATTTGCTCTGC	HNF3-04	not found
	HNF3-05	U47685 (WK0012hum rc)	+584/+613	human protein C	21-31	TATTTGCTTGG	HNF3-05	TATTTGCTTGG	21-31	+	11.313	Y
	HNF3-06	U47685 (WK0012hum)	+541/+570	human protein C	21-31	GTTTGTCTATG	HNF3-06	tGTTTGTCTAT	20-30	+	12.0473	Y
	HNF3-07	U50407 (WK0019rat)	+165/+194	rat HNF3-beta	21-31	GTTTGTTTTAG	HNF3-07	tGTTTGTTTTA	20-30	+	14.7555	Y
	HNF3-08	Y12262 (WK0022hum rc)	+1651/+1680	human selenoprotein P	21-31	TGTTCATTCTT	HNF3-08	not found
	HNF3-09	AF236668 (WK0036chi rc)	+35/+64	chicken CYP2H1	21-31	TGTTTACTCTG	HNF3-09	TGTTTACTCTG	21-31	+	12.5653	Y
	HNF3-10	NONE (WK0040mus)	+82/+111	mouse insulin-like growth factor binding protein-1 IGFBP-1	21-31	GTTTGGTTTGT	HNF3-10	tGTTTGGTTTG	20-30	+	12.2389	Y
											Average score	13.1724	n/a
											Std. score	1.28652	n/a

## Sheet: HNF-4
TRANSCRIPTION FACTOR: HNF-4
Prediction method	Experimentally validated binding sites in dataset						Predicted sites reported by the method
	Seq ID	Gene ID	Subsequence	Gene name	Range	Site	Seq ID	Hit sequence	Position	Strand	Score	TP	FP
HMMER	HNF4-01	M59184 (WK0001rat)	+3487/+3516	rat CYP7A	19-33	TATGGACTTAGTTCA	HNF4-01	ATGGACTTAGTTC	20-32	+	-0.5	Y
Model ID: M00638	HNF4-02	X90827 (WK0003sal rc)	+819/+848	salmon HNF-1	19-33	CTGTGAACTTTGTCC	HNF4-02	GTGAACTTTGTCC	21-33	+	6.9	Y
Equiv. to: V$HNF4ALPHA_Q6	HNF4-03	X90827 (WK0003sal)	+785/+814	salmon HNF-1	19-33	ACTGCACTTTGCTCA	HNF4-03	atttatagtttgA	7-19	-	-4.4		Y
Consensus:							HNF4-03	CTGCACTTTGCTC	20-32	+	2.2	Y
*->ctgaactttgacc<-*	HNF4-04	M20444 (WK0007hum rc)	+271/+300	human ALDH2	19-33	TGTGTGCCTTTGACC	HNF4-04	GTGTGCCTTTGAC	20-32	+	-1.3	Y
							HNF4-04	CCccaatgtgaac	32-44	-	-6.7		Y
	HNF4-05	Y16640 (WK0008rat rc)	+93/+122	rat HNF-6	19-33	CCATGGCCTTTGCCC	HNF4-05	ATGGCCTTTGCCC	21-33	+	4.9	Y
	HNF4-06	AF051355 (WK0010hum rc)	+3671/+3700	human glucose-6-phosphatase	19-33	TGATTAACTTTGGCA	HNF4-06	ggccaaTGATTAA	13-25	-	-2.4		Y
							HNF4-06	ATTAACTTTGGCA	21-33	+	1.1	Y
	HNF4-07	AF109906 (WK0015mus rc)	+7062/+7091	mouse Bf complement factor B	19-33	GGATGGACTTTGCTC	HNF4-07	ATGGACTTTGCTC	21-33	+	3	Y
							HNF4-07	tcacacagtccat	36-48	-	-4.3		Y
	HNF4-08	U37055 (WK0023hum rc)	+4020/+4049	human HGFL/macrophage stimulating protein	19-33	TGCTGGACCCTGACC	HNF4-08	agctcagggccTG	8-20	-	-4.9		Y
							HNF4-08	CTGACCtgagacc	28-40	+	2		Y
	HNF4-09	M92096 (WK0028hum)	+672/+701	human blood coagulation factor X	19-33	CGTGGACTTTGCTCC	HNF4-09	GTGGACTTTGCTC	20-32	+	2.7	Y
	HNF4-10	U40852 (WK0030hum)	+3883/+3912	human coagulation factor VII	19-33	AGAGAACTTTGCCCG	HNF4-10	gtcacccttggag	4-16	+	0.5		Y
							HNF4-10	GAGAACTTTGCCC	20-32	+	6.6	Y
											Average score	2.84444	-2.88571
											Std. score	2.88622	3.12166
Prediction method	Experimentally validated binding sites in dataset						Predicted sites reported by the method
	Seq ID	Gene ID	Subsequence	Gene name	Range	Site	Seq ID	Hit sequence	Position	Strand	Score	TP	FP
HMMER	HNF4-01	M59184 (WK0001rat)	+3487/+3516	rat CYP7A	19-33	TATGGACTTAGTTCA	HNF4-01	TGGACTTAGTTC	21-32	-	0.5	Y
Model ID: T00372	HNF4-02	X90827 (WK0003sal rc)	+819/+848	salmon HNF-1	19-33	CTGTGAACTTTGTCC	HNF4-02	TGAACTTTGTCC	22-33	-	7.1	Y
Consensus:							HNF4-02	GTCCccatctcc	30-41	+	-9.6		Y
*->gg.caaaggtca<-*	HNF4-03	X90827 (WK0003sal)	+785/+814	salmon HNF-1	19-33	ACTGCACTTTGCTCA	HNF4-03	atttatagtttg	7-18	+	-4.9		Y
							HNF4-03	TGCACTTTGCTC	21-32	-	4.1	Y
	HNF4-04	M20444 (WK0007hum rc)	+271/+300	human ALDH2	19-33	TGTGTGCCTTTGACC	HNF4-04	GTGCCTTTGACC	22-33	-	3.3	Y
							HNF4-04	gtgaacaggccc	39-50	+	-3.8		Y
	HNF4-05	Y16640 (WK0008rat rc)	+93/+122	rat HNF-6	19-33	CCATGGCCTTTGCCC	HNF4-05	TGGCCTTTGCCC	22-33	-	8	Y
	HNF4-06	AF051355 (WK0010hum rc)	+3671/+3700	human glucose-6-phosphatase	19-33	TGATTAACTTTGGCA	HNF4-06	ggccaaTGATTA	13-24	+	-0.6		Y
							HNF4-06	TTAACTTTGGCA	22-33	-	4.2	Y
	HNF4-07	AF109906 (WK0015mus rc)	+7062/+7091	mouse Bf complement factor B	19-33	GGATGGACTTTGCTC	HNF4-07	TGGACTTTGCTC	22-33	-	5.6	Y
							HNF4-07	tcacacagtcca	36-47	+	-4.4		Y
	HNF4-08	U37055 (WK0023hum rc)	+4020/+4049	human HGFL/macrophage stimulating protein	19-33	TGCTGGACCCTGACC	HNF4-08	TGGACCCTGACC	22-33	-	6.3	Y
							HNF4-08	GACCtgagacct	30-41	+	-3.1		Y
	HNF4-09	M92096 (WK0028hum)	+672/+701	human blood coagulation factor X	19-33	CGTGGACTTTGCTCC	HNF4-09	TGGACTTTGCTC	21-32	-	5.6	Y
	HNF4-10	U40852 (WK0030hum)	+3883/+3912	human coagulation factor VII	19-33	AGAGAACTTTGCCCG	HNF4-10	tcacccttggag	5-16	-	0.2		Y
							HNF4-10	aggcAGAGAACT	15-26	+	-2.8		Y
							HNF4-10	AGAACTTTGCCC	21-32	-	5.9	Y
											Average score	5.06	-3.625
											Std. score	2.13916	2.99273
Prediction method	Experimentally validated binding sites in dataset						Predicted sites reported by the method
	Seq ID	Gene ID	Subsequence	Gene name	Range	Site	Seq ID	Hit sequence	Position	Strand	Score	TP	FP
MATCH	HNF4-01	M59184 (WK0001rat)	+3487/+3516	rat CYP7A	19-33	TATGGACTTAGTTCA	HNF4-01	tggagcctcttct	1-13	+	0.728		Y
Matrix ID: V$HNF4ALPHA_Q6							HNF4-01	ATGGACTTAGTTC	20-32	+	0.751	Y
Consensus:	HNF4-02	X90827 (WK0003sal rc)	+819/+848	salmon HNF-1	19-33	CTGTGAACTTTGTCC	HNF4-02	atgcgctttCTGT	10-22	+	0.73		Y
VTGAACTTTGMMB							HNF4-02	GTGAACTTTGTCC	21-33	+	0.986	Y
	HNF4-03	X90827 (WK0003sal)	+785/+814	salmon HNF-1	19-33	ACTGCACTTTGCTCA	HNF4-03	CTGCACTTTGCTC	20-32	+	0.821	Y
	HNF4-04	M20444 (WK0007hum rc)	+271/+300	human ALDH2	19-33	TGTGTGCCTTTGACC	HNF4-04	GTGTGCCTTTGAC	20-32	+	0.743	Y
	HNF4-05	Y16640 (WK0008rat rc)	+93/+122	rat HNF-6	19-33	CCATGGCCTTTGCCC	HNF4-05	ATGGCCTTTGCCC	21-33	+	0.873	Y
							HNF4-05	TTGCCCgttcgcc	28-40	+	0.704		Y
	HNF4-06	AF051355 (WK0010hum rc)	+3671/+3700	human glucose-6-phosphatase	19-33	TGATTAACTTTGGCA	HNF4-06	ggccaaTGATTAA	13-25	-	0.77		Y
							HNF4-06	ATTAACTTTGGCA	21-33	+	0.843	Y
	HNF4-07	AF109906 (WK0015mus rc)	+7062/+7091	mouse Bf complement factor B	19-33	GGATGGACTTTGCTC	HNF4-07	ATGGACTTTGCTC	21-33	+	0.833	Y
	HNF4-08	U37055 (WK0023hum rc)	+4020/+4049	human HGFL/macrophage stimulating protein	19-33	TGCTGGACCCTGACC	HNF4-08	not found
	HNF4-09	M92096 (WK0028hum)	+672/+701	human blood coagulation factor X	19-33	CGTGGACTTTGCTCC	HNF4-09	GTGGACTTTGCTC	20-32	+	0.83	Y
	HNF4-10	U40852 (WK0030hum)	+3883/+3912	human coagulation factor VII	19-33	AGAGAACTTTGCCCG	HNF4-10	gtcacccttggag	4-16	+	0.786		Y
							HNF4-10	GAGAACTTTGCCC	20-32	+	0.95	Y
											Average score	0.847778	0.7436
											Std. score	0.0804748	0.0335082
Prediction method	Experimentally validated binding sites in dataset						Predicted sites reported by the method
	Seq ID	Gene ID	Subsequence	Gene name	Range	Site	Seq ID	Hit sequence	Position	Strand	Score	TP	FP
PATSER	HNF4-01	M59184 (WK0001rat)	+3487/+3516	rat CYP7A	19-33	TATGGACTTAGTTCA	HNF4-01	GTTCAaggccggg	29-41	-	2.69		Y
Matrix ID: V$HNF4ALPHA_Q6							HNF4-01	ATGGACTTAGTTC	20-32	+	3.33	Y
Consensus:	HNF4-02	X90827 (WK0003sal rc)	+819/+848	salmon HNF-1	19-33	CTGTGAACTTTGTCC	HNF4-02	GTGAACTTTGTCC	21-33	+	10.58	Y
VTGAACTTTGMMB	HNF4-03	X90827 (WK0003sal)	+785/+814	salmon HNF-1	19-33	ACTGCACTTTGCTCA	HNF4-03	CTGCACTTTGCTC	20-32	+	5.46	Y
	HNF4-04	M20444 (WK0007hum rc)	+271/+300	human ALDH2	19-33	TGTGTGCCTTTGACC	HNF4-04	GTGTGCCTTTGAC	20-32	+	3.33	Y
	HNF4-05	Y16640 (WK0008rat rc)	+93/+122	rat HNF-6	19-33	CCATGGCCTTTGCCC	HNF4-05	ATGGCCTTTGCCC	21-33	+	10.03	Y
	HNF4-06	AF051355 (WK0010hum rc)	+3671/+3700	human glucose-6-phosphatase	19-33	TGATTAACTTTGGCA	HNF4-06	ATTAACTTTGGCA	21-33	+	3.61	Y
							HNF4-06	ggccaaTGATTAA	13-25	-	0.77		Y
	HNF4-07	AF109906 (WK0015mus rc)	+7062/+7091	mouse Bf complement factor B	19-33	GGATGGACTTTGCTC	HNF4-07	ATGGACTTTGCTC	21-33	+	6.87	Y
	HNF4-08	U37055 (WK0023hum rc)	+4020/+4049	human HGFL/macrophage stimulating protein	19-33	TGCTGGACCCTGACC	HNF4-08	gagacctggtgac	35-47	+	0.05		Y
							HNF4-08	CTGACCtgagacc	28-40	+	6.39		Y
							HNF4-08	CTGGACCCTGACC	21-33	+	6.34	Y
							HNF4-08	agctcagggccTG	8-20	-	0.79		Y
	HNF4-09	M92096 (WK0028hum)	+672/+701	human blood coagulation factor X	19-33	CGTGGACTTTGCTCC	HNF4-09	GTGGACTTTGCTC	20-32	+	6.98	Y
	HNF4-10	U40852 (WK0030hum)	+3883/+3912	human coagulation factor VII	19-33	AGAGAACTTTGCCCG	HNF4-10	GAGAACTTTGCCC	20-32	+	10.88	Y
							HNF4-10	gtcacccttggag	4-16	+	5.11		Y
											Average score	6.741	2.63333
											Std. score	2.93703	2.59974
Prediction method	Experimentally validated binding sites in dataset						Predicted sites reported by the method
	Seq ID	Gene ID	Subsequence	Gene name	Range	Site	Seq ID	Hit sequence	Position	Strand	Score	TP	FP
LMM	HNF4-01	M59184 (WK0001rat)	+3487/+3516	rat CYP7A	19-33	TATGGACTTAGTTCA	HNF4-01	not found
Matrix ID: V$HNF4ALPHA_Q6	HNF4-02	X90827 (WK0003sal rc)	+819/+848	salmon HNF-1	19-33	CTGTGAACTTTGTCC	HNF4-02	GTGAACTTTGTCC	21-33	+	590	Y
Consensus:	HNF4-03	X90827 (WK0003sal)	+785/+814	salmon HNF-1	19-33	ACTGCACTTTGCTCA	HNF4-03	CTGCACTTTGCTC	20-32	+	491	Y
VTGAACTTTGMMB	HNF4-04	M20444 (WK0007hum rc)	+271/+300	human ALDH2	19-33	TGTGTGCCTTTGACC	HNF4-04	not found
	HNF4-05	Y16640 (WK0008rat rc)	+93/+122	rat HNF-6	19-33	CCATGGCCTTTGCCC	HNF4-05	ATGGCCTTTGCCC	21-33	+	523	Y
	HNF4-06	AF051355 (WK0010hum rc)	+3671/+3700	human glucose-6-phosphatase	19-33	TGATTAACTTTGGCA	HNF4-06	ATTAACTTTGGCA	21-33	+	505	Y
	HNF4-07	AF109906 (WK0015mus rc)	+7062/+7091	mouse Bf complement factor B	19-33	GGATGGACTTTGCTC	HNF4-07	ATGGACTTTGCTC	21-33	+	499	Y
	HNF4-08	U37055 (WK0023hum rc)	+4020/+4049	human HGFL/macrophage stimulating protein	19-33	TGCTGGACCCTGACC	HNF4-08	not found
	HNF4-09	M92096 (WK0028hum)	+672/+701	human blood coagulation factor X	19-33	CGTGGACTTTGCTCC	HNF4-09	GTGGACTTTGCTC	20-32	+	497	Y
	HNF4-10	U40852 (WK0030hum)	+3883/+3912	human coagulation factor VII	19-33	AGAGAACTTTGCCCG	HNF4-10	GAGAACTTTGCCC	20-32	+	568	Y
											Average score	524.714	n/a
											Std. score	38.9303	n/a
Prediction method	Experimentally validated binding sites in dataset						Predicted sites reported by the method
	Seq ID	Gene ID	Subsequence	Gene name	Range	Site	Seq ID	Hit sequence	Position	Strand	Score	TP	FP
ScanACE	HNF4-01	M59184 (WK0001rat)	+3487/+3516	rat CYP7A	19-33	TATGGACTTAGTTCA	HNF4-01	not found
Motif: M00638 alignment	HNF4-02	X90827 (WK0003sal rc)	+819/+848	salmon HNF-1	19-33	CTGTGAACTTTGTCC	HNF4-02	GTGAACTTTGTCC	21-33	+	15.1393	Y
Equiv. to: V$HNF4ALPHA_Q6	HNF4-03	X90827 (WK0003sal)	+785/+814	salmon HNF-1	19-33	ACTGCACTTTGCTCA	HNF4-03	not found
	HNF4-04	M20444 (WK0007hum rc)	+271/+300	human ALDH2	19-33	TGTGTGCCTTTGACC	HNF4-04	not found
	HNF4-05	Y16640 (WK0008rat rc)	+93/+122	rat HNF-6	19-33	CCATGGCCTTTGCCC	HNF4-05	ATGGCCTTTGCCC	21-33	+	13.3128	Y
	HNF4-06	AF051355 (WK0010hum rc)	+3671/+3700	human glucose-6-phosphatase	19-33	TGATTAACTTTGGCA	HNF4-06	not found
	HNF4-07	AF109906 (WK0015mus rc)	+7062/+7091	mouse Bf complement factor B	19-33	GGATGGACTTTGCTC	HNF4-07	not found
	HNF4-08	U37055 (WK0023hum rc)	+4020/+4049	human HGFL/macrophage stimulating protein	19-33	TGCTGGACCCTGACC	HNF4-08	not found
	HNF4-09	M92096 (WK0028hum)	+672/+701	human blood coagulation factor X	19-33	CGTGGACTTTGCTCC	HNF4-09	not found
	HNF4-10	U40852 (WK0030hum)	+3883/+3912	human coagulation factor VII	19-33	AGAGAACTTTGCCCG	HNF4-10	GAGAACTTTGCCC	20-32	+	15.0304	Y
											Average score	14.4942	n/a
											Std. score	1.02454	n/a
